# Supplementary material for: 4,4′-Bipyridine–4-(p-toluene­sulfonamido)­benzoic acid (1/2)
Source: Acta Crystallogr Sect E Struct Rep Online. 2011 Aug 27;67(Pt 9):o2495. doi: 10.1107/S1600536811034544 (PMC3200677; doi:10.1107/S1600536811034544)
Supplement: Supplementary file 1 [file e-67-o2495-sup1.cif]

##############################################################################
#                                                                            #
# This CIF contains the data in a paper accepted for publication in          #
# Acta Crystallographica Section E. It conforms to the requirements of       #
# Notes for Authors for Acta Crystallographica Section E, and has been       #
# peer reviewed under the auspices of the IUCr Commission on Journals.       #
#                                                                            #
# Full details of the Crystallographic Information File format               #
# are given in the paper "The Crystallographic Information File (CIF):       #
# a New Standard Archive File for Crystallography" by S. R. Hall, F. H.      #
# Allen and I. D. Brown [Acta Cryst. (1991), A47, 655-685].                  #
#                                                                            #
# The current version of the core CIF dictionary is obtainable from          #
# ftp://ftp.iucr.org/pub/cif_core.dic.                                       #
#                                                                            #
# Software is freely available for graphical display of the structure(s)     #
# in this CIF. For information consult the CIF software page                 #
# http://www.iucr.org/resources/cif/software.                                #
#                                                                            #
# This file may be used for bona fide research purposes within the           #
# scientific community so long as proper attribution is given to the journal # 
# article from which it was obtained.                                        #
#                                                                            #
##############################################################################
data_global
_audit_creation_method     'form.cif (version 2.0)'
_journal_data_validation_number     ?
_journal_date_recd_electronic     2011-08-18
_journal_date_accepted     2011-08-22
_journal_name_full     'Acta Crystallographica, Section E'
_journal_year     2011
_journal_volume     67
_journal_issue      9
_journal_page_first     o2495
_journal_page_last     o2495
_journal_paper_category     QO
_journal_coeditor_code     XU5301
_publ_contact_author_name     'Miao-Ling Huang'
_publ_contact_author_address
;
      College of Chemistry and Life Sciences
      Quanzhou Normal University
      Fujian 362000
      China
;
_publ_contact_author_email     'hml301@163.com'
_publ_contact_author_fax     '86 595 22919972'
_publ_contact_author_phone     '86 15060805088'
_publ_section_title
;
4,4'-Bipyridine--4-(<i>p</i>-toluenesulfonamido)benzoic acid (1/2)
;
loop_
    _publ_author_name
    _publ_author_address
    'Miao-Ling Huang'
;
      College of Chemistry and Life Sciences
      Quanzhou Normal University
      Fujian 362000
      People's Republic of China
;
data_I
_audit_creation_method     SHELXL-97
_chemical_name_systematic
;
4,4'-Bipyridine--4-(<i>p</i>-toluenesulfonamido)benzoic acid (1/2)
;
_chemical_name_common     ?
_chemical_formula_moiety     'C14 H13 N O4 S, 0.5(C10 H8 N2)'
_chemical_formula_sum     'C19 H17 N2 O4 S'
_chemical_formula_iupac     'C14 H13 N O4 S, 0.5C10 H8 N2'
_chemical_formula_weight     369.41
_chemical_melting_point     ?
_symmetry_cell_setting     monoclinic
_symmetry_space_group_name_H-M     'P 21/n'
_symmetry_space_group_name_Hall     '-P 2yn'
loop_
    _symmetry_equiv_pos_as_xyz
    'x, y, z'
    '-x+1/2, y+1/2, -z+1/2'
    '-x, -y, -z'
    'x-1/2, -y-1/2, z-1/2'
_cell_length_a     5.8732(7)
_cell_length_b     8.1240(10)
_cell_length_c     36.806(5)
_cell_angle_alpha     90.00
_cell_angle_beta     94.137(2)
_cell_angle_gamma     90.00
_cell_volume     1751.6(4)
_cell_formula_units_Z     4
_cell_measurement_reflns_used     2422
_cell_measurement_theta_min     2.57
_cell_measurement_theta_max     23.63
_cell_measurement_temperature     296(2)
_exptl_crystal_description     block
_exptl_crystal_colour     colourless
_exptl_crystal_size_max     0.39
_exptl_crystal_size_mid     0.24
_exptl_crystal_size_min     0.21
_exptl_crystal_density_diffrn     1.401
_exptl_crystal_density_meas     ?
_exptl_crystal_density_method     'not measured'
_exptl_crystal_F_000     772
_exptl_absorpt_coefficient_mu     0.212
_exptl_absorpt_correction_type     multi-scan
_exptl_absorpt_process_details     '(SADABS; Bruker, 2001)'
_exptl_absorpt_correction_T_min     0.9217
_exptl_absorpt_correction_T_max     0.9567
_exptl_special_details
;
IR(KBr): 3439(<i>s</i>),
3214(<i>versus</i>), 2493(w), 1922(w), 1668(<i>s</i>), 1603(<i>versus</i>),
1511 (w), 1477(vw), 1409(<i>m</i>), 1341(<i>s</i>), 1314(<i>s</i>),
1289(<i>s</i>), 1232(<i>m</i>), 1216(<i>m</i>), 1158(<i>versus</i>),
1092(<i>versus</i>), 1004(<i>m</i>), 923(<i>m</i>), 860(<i>m</i>),
803(<i>m</i>), 779(<i>m</i>), 699(<i>m</i>), 668(<i>m</i>), 626(<i>s</i>),
574(<i>s</i>), 548(<i>s</i>), 521(<i>s</i>), 502(<i>m</i>)cm^-1^.
;
_diffrn_ambient_temperature     296(2)
_diffrn_radiation_type     MoK\a
_diffrn_radiation_wavelength     0.71073
_diffrn_radiation_source     'fine-focus sealed tube'
_diffrn_radiation_monochromator     graphite
_diffrn_measurement_device_type     'Bruker SMART CCD area-detector'
_diffrn_measurement_method     '\f and \w'
_diffrn_detector_area_resol_mean     ?
_diffrn_reflns_number     7704
_diffrn_reflns_av_R_equivalents     0.0264
_diffrn_reflns_av_sigmaI/netI     0.0389
_diffrn_reflns_theta_min     2.57
_diffrn_reflns_theta_max     25.50
_diffrn_reflns_theta_full     25.50
_diffrn_measured_fraction_theta_max     0.996
_diffrn_measured_fraction_theta_full     0.996
_diffrn_reflns_limit_h_min     -6
_diffrn_reflns_limit_h_max     7
_diffrn_reflns_limit_k_min     -9
_diffrn_reflns_limit_k_max     7
_diffrn_reflns_limit_l_min     -44
_diffrn_reflns_limit_l_max     44
_diffrn_standards_number     0
_diffrn_standards_interval_count     0
_diffrn_standards_interval_time     0
_diffrn_standards_decay_%     0
_refine_special_details
;
Refinement of <i>F</i>^2^ against ALL reflections. The weighted <i>R</i>-factor
<i>wR</i> and
goodness of fit <i>S</i> are based on <i>F</i>^2^, conventional
<i>R</i>-factors <i>R</i> are based
on <i>F</i>, with <i>F</i> set to zero for negative <i>F</i>^2^. The threshold
expression of
<i>F</i>^2^ > \s(<i>F</i>^2^) is used only for calculating <i>R</i>-factors(gt)
<i>etc</i>. and is
not relevant to the choice of reflections for refinement. <i>R</i>-factors
based
on <i>F</i>^2^ are statistically about twice as large as those based on
<i>F</i>, and <i>R</i>-
factors based on ALL data will be even larger.
;
_reflns_number_total     3234
_reflns_number_gt     2255
_reflns_threshold_expression     I>2\s(I)
_refine_ls_structure_factor_coef     Fsqd
_refine_ls_matrix_type     full
_refine_ls_R_factor_all     0.0588
_refine_ls_R_factor_gt     0.0390
_refine_ls_wR_factor_gt     0.0991
_refine_ls_wR_factor_ref     0.1066
_refine_ls_goodness_of_fit_ref     0.994
_refine_ls_restrained_S_all     0.994
_refine_ls_number_reflns     3234
_refine_ls_number_parameters     237
_refine_ls_number_restraints     0
_refine_ls_hydrogen_treatment     constr
_refine_ls_weighting_scheme     calc
_refine_ls_weighting_details
         'calc w=1/[\s^2^(Fo^2^)+(0.0567P)^2^+0.0000P] where P=(Fo^2^+2Fc^2^)/3'
_atom_sites_solution_hydrogens     geom
_atom_sites_solution_primary     direct
_atom_sites_solution_secondary     difmap
_refine_ls_shift/su_max     0.000
_refine_ls_shift/su_mean     0.000
_refine_diff_density_max     0.213
_refine_diff_density_min     -0.244
_refine_ls_extinction_method     'SHELXTL (Sheldrick, 2008)'
_refine_ls_extinction_coef     0.0079(11)
_refine_ls_extinction_expression
                                  'Fc^*^=kFc[1+0.001xFc^2^\l^3^/sin(2\q)]^-1/4^'
loop_
    _atom_type_symbol
    _atom_type_description
    _atom_type_scat_dispersion_real
    _atom_type_scat_dispersion_imag
    _atom_type_scat_source
    'C' 'C' 0.0033 0.0016
                         'International Tables Vol C Tables 4.2.6.8 and 6.1.1.4'
    'H' 'H' 0.0000 0.0000
                         'International Tables Vol C Tables 4.2.6.8 and 6.1.1.4'
    'N' 'N' 0.0061 0.0033
                         'International Tables Vol C Tables 4.2.6.8 and 6.1.1.4'
    'O' 'O' 0.0106 0.0060
                         'International Tables Vol C Tables 4.2.6.8 and 6.1.1.4'
    'S' 'S' 0.1246 0.1234
                         'International Tables Vol C Tables 4.2.6.8 and 6.1.1.4'
_computing_data_collection     'SMART (Bruker, 2007)'
_computing_cell_refinement     'SAINT (Bruker, 2007)'
_computing_data_reduction     'SAINT (Bruker, 2007)'
_computing_structure_solution     'SHELXTL (Sheldrick, 2008)'
_computing_structure_refinement     'SHELXTL (Sheldrick, 2008)'
_computing_molecular_graphics     'SHELXTL (Sheldrick, 2008)'
_computing_publication_material     'SHELXTL (Sheldrick, 2008)'
loop_
    _atom_site_type_symbol
    _atom_site_label
    _atom_site_fract_x
    _atom_site_fract_y
    _atom_site_fract_z
    _atom_site_U_iso_or_equiv
    _atom_site_adp_type
    _atom_site_calc_flag
    _atom_site_refinement_flags
    _atom_site_occupancy
    _atom_site_symmetry_multiplicity
    _atom_site_disorder_assembly
    _atom_site_disorder_group
    C C1 0.5273(3) 1.1613(2) 0.09831(5) 0.0455(5) Uani d . 1 1 . .
    C C2 0.3358(4) 1.1518(2) 0.11792(6) 0.0572(6) Uani d . 1 1 . .
    H H2 0.2583 1.2478 0.1232 0.069 Uiso calc R 1 1 . .
    C C3 0.2574(4) 1.0027(3) 0.12985(6) 0.0571(6) Uani d . 1 1 . .
    H H3 0.1270 0.9983 0.1427 0.069 Uiso calc R 1 1 . .
    C C4 0.3736(3) 0.8592(2) 0.12256(5) 0.0450(5) Uani d . 1 1 . .
    C C5 0.5699(3) 0.8680(2) 0.10403(5) 0.0495(5) Uani d . 1 1 . .
    H H5 0.6516 0.7727 0.0998 0.059 Uiso calc R 1 1 . .
    C C6 0.6449(3) 1.0172(2) 0.09175(5) 0.0495(5) Uani d . 1 1 . .
    H H6 0.7756 1.0215 0.0789 0.059 Uiso calc R 1 1 . .
    C C7 0.5983(4) 1.3224(3) 0.08396(6) 0.0544(5) Uani d . 1 1 . .
    C C8 0.3248(3) 0.6500(2) 0.20402(5) 0.0432(5) Uani d . 1 1 . .
    C C9 0.5294(3) 0.5665(2) 0.20487(6) 0.0569(6) Uani d . 1 1 . .
    H H9 0.5745 0.5147 0.1840 0.068 Uiso calc R 1 1 . .
    C C10 0.6658(4) 0.5605(3) 0.23665(7) 0.0622(6) Uani d . 1 1 . .
    H H10 0.8045 0.5052 0.2370 0.075 Uiso calc R 1 1 . .
    C C11 0.6024(4) 0.6350(3) 0.26843(6) 0.0558(6) Uani d . 1 1 . .
    C C12 0.3979(4) 0.7180(3) 0.26679(6) 0.0606(6) Uani d . 1 1 . .
    H H12 0.3521 0.7696 0.2876 0.073 Uiso calc R 1 1 . .
    C C13 0.2597(3) 0.7264(2) 0.23507(6) 0.0541(5) Uani d . 1 1 . .
    H H13 0.1223 0.7836 0.2346 0.065 Uiso calc R 1 1 . .
    C C14 0.7556(4) 0.6262(3) 0.30290(7) 0.0854(8) Uani d . 1 1 . .
    H H14A 0.8893 0.5632 0.2986 0.128 Uiso calc PR 0.50 1 . .
    H H14B 0.6755 0.5743 0.3217 0.128 Uiso calc PR 0.50 1 . .
    H H14C 0.7997 0.7354 0.3105 0.128 Uiso calc PR 0.50 1 . .
    H H14D 0.6870 0.6854 0.3219 0.128 Uiso calc PR 0.50 1 . .
    H H14E 0.9008 0.6743 0.2988 0.128 Uiso calc PR 0.50 1 . .
    H H14F 0.7766 0.5132 0.3100 0.128 Uiso calc PR 0.50 1 . .
    C C15 0.7243(5) 0.6866(3) 0.00908(8) 0.0912(9) Uani d . 1 1 . .
    H H15 0.5864 0.6378 0.0011 0.109 Uiso calc R 1 1 . .
    C C16 0.7715(4) 0.8401(3) -0.00428(7) 0.0784(8) Uani d . 1 1 . .
    H H16 0.6671 0.8914 -0.0208 0.094 Uiso calc R 1 1 . .
    C C17 0.9707(3) 0.9168(2) 0.00662(5) 0.0447(5) Uani d . 1 1 . .
    C C18 1.1119(4) 0.8311(3) 0.03098(6) 0.0745(7) Uani d . 1 1 . .
    H H18 1.2501 0.8772 0.0397 0.089 Uiso calc R 1 1 . .
    C C19 1.0513(5) 0.6771(3) 0.04270(7) 0.0818(8) Uani d . 1 1 . .
    H H19 1.1528 0.6220 0.0590 0.098 Uiso calc R 1 1 . .
    N N1 0.2922(3) 0.70046(19) 0.13109(4) 0.0559(5) Uani d . 1 1 . .
    H H1 0.3281 0.6224 0.1168 0.067 Uiso calc R 1 1 . .
    N N2 0.8605(4) 0.6044(2) 0.03226(5) 0.0681(5) Uani d . 1 1 . .
    O O1 0.5113(3) 1.45211(18) 0.09093(5) 0.0797(5) Uani d . 1 1 . .
    O O2 0.7586(3) 1.31137(17) 0.06109(5) 0.0780(5) Uani d . 1 1 . .
    H H2A 0.7877 1.4033 0.0535 0.117 Uiso calc R 1 1 . .
    O O3 -0.0355(2) 0.76526(18) 0.16802(4) 0.0655(4) Uani d . 1 1 . .
    O O4 0.0804(3) 0.47892(17) 0.15660(4) 0.0686(5) Uani d . 1 1 . .
    S S1 0.14014(9) 0.64661(6) 0.164306(13) 0.05199(19) Uani d . 1 1 . .
loop_
    _atom_site_aniso_label
    _atom_site_aniso_U_11
    _atom_site_aniso_U_22
    _atom_site_aniso_U_33
    _atom_site_aniso_U_12
    _atom_site_aniso_U_13
    _atom_site_aniso_U_23
    C1 0.0551(12) 0.0388(12) 0.0428(10) 0.0030(9) 0.0042(9) 0.0038(9)
    C2 0.0691(14) 0.0414(13) 0.0628(13) 0.0050(11) 0.0161(11) -0.0028(10)
    C3 0.0639(14) 0.0463(13) 0.0638(14) 0.0018(11) 0.0220(11) 0.0019(10)
    C4 0.0599(12) 0.0394(11) 0.0357(10) 0.0014(10) 0.0032(9) 0.0032(8)
    C5 0.0593(12) 0.0385(12) 0.0507(11) 0.0077(10) 0.0053(10) 0.0044(9)
    C6 0.0541(12) 0.0481(13) 0.0470(11) 0.0033(10) 0.0093(9) 0.0035(9)
    C7 0.0638(14) 0.0444(13) 0.0556(13) -0.0003(11) 0.0078(11) 0.0016(10)
    C8 0.0475(11) 0.0334(10) 0.0504(11) 0.0002(9) 0.0148(9) 0.0041(9)
    C9 0.0587(13) 0.0550(14) 0.0591(13) 0.0085(11) 0.0190(11) -0.0022(10)
    C10 0.0499(13) 0.0563(14) 0.0808(17) 0.0067(11) 0.0077(12) 0.0102(12)
    C11 0.0587(13) 0.0477(13) 0.0606(13) -0.0144(11) 0.0025(10) 0.0115(11)
    C12 0.0684(14) 0.0596(14) 0.0551(13) -0.0068(12) 0.0126(11) -0.0109(11)
    C13 0.0549(12) 0.0498(13) 0.0591(13) 0.0062(10) 0.0140(10) -0.0053(10)
    C14 0.0839(17) 0.092(2) 0.0770(17) -0.0257(15) -0.0137(14) 0.0242(14)
    C15 0.0822(19) 0.0621(17) 0.127(2) -0.0281(14) -0.0092(17) 0.0158(16)
    C16 0.0726(16) 0.0589(16) 0.0998(19) -0.0182(13) -0.0212(14) 0.0224(13)
    C17 0.0542(12) 0.0437(11) 0.0364(10) -0.0062(10) 0.0049(9) -0.0006(8)
    C18 0.0802(16) 0.0666(16) 0.0721(15) -0.0210(13) -0.0252(13) 0.0218(12)
    C19 0.110(2) 0.0661(17) 0.0666(16) -0.0104(16) -0.0159(15) 0.0225(13)
    N1 0.0848(12) 0.0381(10) 0.0466(9) -0.0041(9) 0.0182(9) 0.0006(7)
    N2 0.0893(15) 0.0513(12) 0.0658(12) -0.0105(11) 0.0208(11) 0.0070(10)
    O1 0.1032(13) 0.0362(9) 0.1041(13) 0.0068(9) 0.0379(10) 0.0035(8)
    O2 0.1009(13) 0.0472(9) 0.0918(12) 0.0005(9) 0.0475(10) 0.0116(9)
    O3 0.0551(8) 0.0692(10) 0.0733(10) 0.0123(8) 0.0112(7) 0.0181(8)
    O4 0.0911(11) 0.0506(9) 0.0640(9) -0.0236(8) 0.0055(8) 0.0020(7)
    S1 0.0603(3) 0.0455(3) 0.0507(3) -0.0042(3) 0.0078(2) 0.0067(2)
_geom_special_details
;
All e.s.d.'s (except the e.s.d. in the dihedral angle between two l.s. planes)
are estimated using the full covariance matrix. The cell e.s.d.'s are taken
into account individually in the estimation of e.s.d.'s in distances, angles
and torsion angles; correlations between e.s.d.'s in cell parameters are only
used when they are defined by crystal symmetry. An approximate (isotropic)
treatment of cell e.s.d.'s is used for estimating e.s.d.'s involving l.s.
planes.
;
loop_
    _geom_bond_atom_site_label_1
    _geom_bond_atom_site_label_2
    _geom_bond_site_symmetry_2
    _geom_bond_distance
    _geom_bond_publ_flag
    C1 C2 . 1.382(3) ?
    C1 C6 . 1.389(2) ?
    C1 C7 . 1.482(3) ?
    C2 C3 . 1.379(3) ?
    C2 H2 . 0.9300 ?
    C3 C4 . 1.387(3) ?
    C3 H3 . 0.9300 ?
    C4 C5 . 1.383(3) ?
    C4 N1 . 1.419(2) ?
    C5 C6 . 1.377(3) ?
    C5 H5 . 0.9300 ?
    C6 H6 . 0.9300 ?
    C7 O1 . 1.207(2) ?
    C7 O2 . 1.310(2) ?
    C8 C9 . 1.378(3) ?
    C8 C13 . 1.379(3) ?
    C8 S1 . 1.7563(19) ?
    C9 C10 . 1.370(3) ?
    C9 H9 . 0.9300 ?
    C10 C11 . 1.391(3) ?
    C10 H10 . 0.9300 ?
    C11 C12 . 1.375(3) ?
    C11 C14 . 1.503(3) ?
    C12 C13 . 1.375(3) ?
    C12 H12 . 0.9300 ?
    C13 H13 . 0.9300 ?
    C14 H14A . 0.9600 ?
    C14 H14B . 0.9600 ?
    C14 H14C . 0.9600 ?
    C14 H14D . 0.9600 ?
    C14 H14E . 0.9600 ?
    C14 H14F . 0.9600 ?
    C15 N2 . 1.309(3) ?
    C15 C16 . 1.376(3) ?
    C15 H15 . 0.9300 ?
    C16 C17 . 1.360(3) ?
    C16 H16 . 0.9300 ?
    C17 C18 . 1.367(3) ?
    C17 C17 3_775 1.485(3) ?
    C18 C19 . 1.379(3) ?
    C18 H18 . 0.9300 ?
    C19 N2 . 1.300(3) ?
    C19 H19 . 0.9300 ?
    N1 S1 . 1.6253(16) ?
    N1 H1 . 0.8600 ?
    O2 H2A . 0.8200 ?
    O3 S1 . 1.4254(14) ?
    O4 S1 . 1.4300(14) ?
loop_
    _geom_angle_atom_site_label_1
    _geom_angle_atom_site_label_2
    _geom_angle_atom_site_label_3
    _geom_angle_site_symmetry_1
    _geom_angle_site_symmetry_3
    _geom_angle
    _geom_angle_publ_flag
    C2 C1 C6 . . 118.52(18) ?
    C2 C1 C7 . . 119.73(18) ?
    C6 C1 C7 . . 121.73(18) ?
    C3 C2 C1 . . 121.22(19) ?
    C3 C2 H2 . . 119.4 ?
    C1 C2 H2 . . 119.4 ?
    C2 C3 C4 . . 119.8(2) ?
    C2 C3 H3 . . 120.1 ?
    C4 C3 H3 . . 120.1 ?
    C5 C4 C3 . . 119.45(18) ?
    C5 C4 N1 . . 117.54(17) ?
    C3 C4 N1 . . 122.87(19) ?
    C6 C5 C4 . . 120.33(18) ?
    C6 C5 H5 . . 119.8 ?
    C4 C5 H5 . . 119.8 ?
    C5 C6 C1 . . 120.66(19) ?
    C5 C6 H6 . . 119.7 ?
    C1 C6 H6 . . 119.7 ?
    O1 C7 O2 . . 122.1(2) ?
    O1 C7 C1 . . 124.1(2) ?
    O2 C7 C1 . . 113.71(18) ?
    C9 C8 C13 . . 119.75(19) ?
    C9 C8 S1 . . 119.75(15) ?
    C13 C8 S1 . . 120.35(15) ?
    C10 C9 C8 . . 119.48(19) ?
    C10 C9 H9 . . 120.3 ?
    C8 C9 H9 . . 120.3 ?
    C9 C10 C11 . . 121.8(2) ?
    C9 C10 H10 . . 119.1 ?
    C11 C10 H10 . . 119.1 ?
    C12 C11 C10 . . 117.5(2) ?
    C12 C11 C14 . . 121.9(2) ?
    C10 C11 C14 . . 120.6(2) ?
    C11 C12 C13 . . 121.5(2) ?
    C11 C12 H12 . . 119.3 ?
    C13 C12 H12 . . 119.3 ?
    C12 C13 C8 . . 119.96(19) ?
    C12 C13 H13 . . 120.0 ?
    C8 C13 H13 . . 120.0 ?
    C11 C14 H14A . . 109.5 ?
    C11 C14 H14B . . 109.5 ?
    H14A C14 H14B . . 109.5 ?
    C11 C14 H14C . . 109.5 ?
    H14A C14 H14C . . 109.5 ?
    H14B C14 H14C . . 109.5 ?
    C11 C14 H14D . . 109.5 ?
    H14A C14 H14D . . 141.1 ?
    H14B C14 H14D . . 56.3 ?
    H14C C14 H14D . . 56.3 ?
    C11 C14 H14E . . 109.5 ?
    H14A C14 H14E . . 56.3 ?
    H14B C14 H14E . . 141.1 ?
    H14C C14 H14E . . 56.3 ?
    H14D C14 H14E . . 109.5 ?
    C11 C14 H14F . . 109.5 ?
    H14A C14 H14F . . 56.3 ?
    H14B C14 H14F . . 56.3 ?
    H14C C14 H14F . . 141.1 ?
    H14D C14 H14F . . 109.5 ?
    H14E C14 H14F . . 109.5 ?
    N2 C15 C16 . . 124.4(2) ?
    N2 C15 H15 . . 117.8 ?
    C16 C15 H15 . . 117.8 ?
    C17 C16 C15 . . 120.1(2) ?
    C17 C16 H16 . . 120.0 ?
    C15 C16 H16 . . 120.0 ?
    C16 C17 C18 . . 115.33(19) ?
    C16 C17 C17 . 3_775 122.4(2) ?
    C18 C17 C17 . 3_775 122.3(2) ?
    C17 C18 C19 . . 120.6(2) ?
    C17 C18 H18 . . 119.7 ?
    C19 C18 H18 . . 119.7 ?
    N2 C19 C18 . . 123.8(2) ?
    N2 C19 H19 . . 118.1 ?
    C18 C19 H19 . . 118.1 ?
    C4 N1 S1 . . 128.58(14) ?
    C4 N1 H1 . . 115.7 ?
    S1 N1 H1 . . 115.7 ?
    C19 N2 C15 . . 115.7(2) ?
    C7 O2 H2A . . 109.5 ?
    O3 S1 O4 . . 119.64(10) ?
    O3 S1 N1 . . 109.31(9) ?
    O4 S1 N1 . . 104.32(9) ?
    O3 S1 C8 . . 108.50(9) ?
    O4 S1 C8 . . 107.93(9) ?
    N1 S1 C8 . . 106.38(9) ?
loop_
    _geom_torsion_atom_site_label_1
    _geom_torsion_atom_site_label_2
    _geom_torsion_atom_site_label_3
    _geom_torsion_atom_site_label_4
    _geom_torsion_site_symmetry_1
    _geom_torsion_site_symmetry_2
    _geom_torsion_site_symmetry_3
    _geom_torsion_site_symmetry_4
    _geom_torsion
    _geom_torsion_publ_flag
    C6 C1 C2 C3 . . . . -2.1(3) ?
    C7 C1 C2 C3 . . . . 176.19(18) ?
    C1 C2 C3 C4 . . . . 0.9(3) ?
    C2 C3 C4 C5 . . . . 1.3(3) ?
    C2 C3 C4 N1 . . . . -174.24(18) ?
    C3 C4 C5 C6 . . . . -2.3(3) ?
    N1 C4 C5 C6 . . . . 173.49(16) ?
    C4 C5 C6 C1 . . . . 1.1(3) ?
    C2 C1 C6 C5 . . . . 1.1(3) ?
    C7 C1 C6 C5 . . . . -177.15(18) ?
    C2 C1 C7 O1 . . . . 7.0(3) ?
    C6 C1 C7 O1 . . . . -174.8(2) ?
    C2 C1 C7 O2 . . . . -169.59(19) ?
    C6 C1 C7 O2 . . . . 8.6(3) ?
    C13 C8 C9 C10 . . . . 0.0(3) ?
    S1 C8 C9 C10 . . . . -175.72(15) ?
    C8 C9 C10 C11 . . . . 0.8(3) ?
    C9 C10 C11 C12 . . . . -1.0(3) ?
    C9 C10 C11 C14 . . . . 179.9(2) ?
    C10 C11 C12 C13 . . . . 0.5(3) ?
    C14 C11 C12 C13 . . . . 179.54(19) ?
    C11 C12 C13 C8 . . . . 0.3(3) ?
    C9 C8 C13 C12 . . . . -0.5(3) ?
    S1 C8 C13 C12 . . . . 175.18(15) ?
    N2 C15 C16 C17 . . . . -0.2(5) ?
    C15 C16 C17 C18 . . . . -0.2(4) ?
    C15 C16 C17 C17 . . . 3_775 -179.4(3) ?
    C16 C17 C18 C19 . . . . 0.7(4) ?
    C17 C17 C18 C19 3_775 . . . 179.9(2) ?
    C17 C18 C19 N2 . . . . -0.9(4) ?
    C5 C4 N1 S1 . . . . 153.34(15) ?
    C3 C4 N1 S1 . . . . -31.0(3) ?
    C18 C19 N2 C15 . . . . 0.5(4) ?
    C16 C15 N2 C19 . . . . 0.1(4) ?
    C4 N1 S1 O3 . . . . 42.72(19) ?
    C4 N1 S1 O4 . . . . 171.78(16) ?
    C4 N1 S1 C8 . . . . -74.25(18) ?
    C9 C8 S1 O3 . . . . -169.22(15) ?
    C13 C8 S1 O3 . . . . 15.07(18) ?
    C9 C8 S1 O4 . . . . 59.76(17) ?
    C13 C8 S1 O4 . . . . -115.95(17) ?
    C9 C8 S1 N1 . . . . -51.71(17) ?
    C13 C8 S1 N1 . . . . 132.58(16) ?
loop_
    _geom_hbond_atom_site_label_D
    _geom_hbond_atom_site_label_H
    _geom_hbond_atom_site_label_A
    _geom_hbond_site_symmetry_A
    _geom_hbond_distance_DH
    _geom_hbond_distance_HA
    _geom_hbond_distance_DA
    _geom_hbond_angle_DHA
    N1 H1 O1 1_545 0.86 2.03 2.861(2) 162
    O2 H2A N2 1_565 0.82 1.87 2.691(2) 175
    C2 H2 O4 1_565 0.93 2.51 3.413(2) 163
