# Supplementary material for: 4,4′-Bipyridine–4-(p-toluene­sulfonamido)­benzoic acid (1/2)
Source: Acta Crystallogr Sect E Struct Rep Online. 2011 Aug 27;67(Pt 9):o2495. doi: 10.1107/S1600536811034544 (PMC3200677; doi:10.1107/S1600536811034544)
Supplement: Supplementary file 2 [file e-67-o2495-Isup2.hkl]

# 
# h,k,l, Fc-squared, Fo-squared, sigma(Fo-squared) and status flag 
# 
data_I
_shelx_title ' B in P2(1)/n' 
_shelx_refln_list_code          4 
_shelx_F_calc_maximum      276.88 
_exptl_crystal_F_000       772.00 
_reflns_d_resolution_high  0.8255 
 
loop_ 
 _symmetry_equiv_pos_as_xyz 
 'x, y, z' 
 '-x+1/2, y+1/2, -z+1/2' 
 '-x, -y, -z' 
 'x-1/2, -y-1/2, z-1/2' 
 
_cell_length_a     5.8732 
_cell_length_b     8.1240 
_cell_length_c    36.8061 
_cell_angle_alpha  90.000 
_cell_angle_beta   94.137 
_cell_angle_gamma  90.000 
 
_shelx_F_squared_multiplier     1.000 
 
loop_ 
 _refln_index_h 
 _refln_index_k 
 _refln_index_l 
 _refln_F_squared_calc 
 _refln_F_squared_meas 
 _refln_F_squared_sigma 
 _refln_observed_status 
   2   0   0      850.02      731.16     38.50 o 
   4   0   0       70.99       66.37      6.10 o 
   6   0   0        3.25       11.95      8.31 o 
   1   1   0        9.73        8.22      1.15 o 
   2   1   0       64.04       48.70      3.04 o 
   3   1   0     1205.05     1213.57     22.63 o 
   4   1   0       43.49       46.90      4.50 o 
   5   1   0      123.24      126.62     11.30 o 
   6   1   0       78.05       75.17      9.63 o 
   7   1   0        7.33        8.57      6.33 o 
   0   2   0     4030.87     3750.94     34.85 o 
   1   2   0     1860.37     1648.92     21.73 o 
   2   2   0     1076.48     1051.12     17.63 o 
   3   2   0       11.15       17.90      2.74 o 
   4   2   0        2.91        2.61      2.40 o 
   5   2   0       19.20       21.74      7.40 o 
   6   2   0       18.63       16.16      6.47 o 
   1   3   0      413.04      415.95      6.01 o 
   2   3   0      378.71      392.47      8.03 o 
   3   3   0       30.22       42.62      3.81 o 
   4   3   0        7.96        0.31      3.80 o 
   5   3   0        0.49        0.16      4.12 o 
   6   3   0        0.97        6.22      5.68 o 
   0   4   0     1917.05     1981.40     63.08 o 
   1   4   0     4603.38     4821.13     26.56 o 
   2   4   0       47.02       40.01      3.25 o 
   3   4   0        6.83        4.74      2.38 o 
   4   4   0      442.80      446.43     24.18 o 
   5   4   0       43.60       50.13     11.95 o 
   6   4   0       19.41       12.73      9.09 o 
   1   5   0        3.89        3.31      2.24 o 
   2   5   0     1022.90     1014.23     24.47 o 
   3   5   0      232.97      227.12      9.03 o 
   4   5   0       59.07       61.30     11.43 o 
   5   5   0        0.60        0.00      7.01 o 
   6   5   0       18.57       14.03     10.65 o 
   0   6   0     2436.42     2452.94     49.42 o 
   1   6   0        0.16       -1.82      3.03 o 
   2   6   0      259.80      280.65      9.84 o 
   3   6   0       48.46       46.69      8.83 o 
   4   6   0       98.32      100.97     10.19 o 
   5   6   0       87.05       86.77     10.73 o 
   1   7   0     1208.72     1164.22     43.24 o 
   2   7   0        0.02       -0.35      3.58 o 
   3   7   0       42.32       47.53     11.43 o 
   4   7   0        3.48        9.35      8.31 o 
   0   8   0        6.42        6.75      7.27 o 
   1   8   0       30.63       30.66      6.61 o 
   2   8   0       10.30       10.91      7.53 o 
   3   8   0        0.09        4.93      7.01 o 
   4   8   0       50.10       32.99     11.95 o 
   1   9   0        6.18        9.29      5.50 o 
   2   9   0       26.40       31.69     11.17 o 
  -7   0   1        8.52        6.75      8.31 o 
  -5   0   1      529.76      489.63     16.24 o 
  -3   0   1       84.30       98.18      5.80 o 
  -1   0   1     3755.27     3553.06     30.06 o 
   1   0   1     2946.64     2743.53     75.13 o 
   3   0   1       49.82       56.02      4.92 o 
   5   0   1      130.33      144.04     10.65 o 
   7   0   1       34.19       45.71     12.99 o 
  -7   1   1       50.77       62.42     10.10 o 
  -6   1   1        4.57        5.29      5.23 o 
  -5   1   1       40.85       44.20      7.13 o 
  -4   1   1        0.63       -0.41      2.04 o 
  -3   1   1       49.76       50.05      3.80 o 
  -2   1   1     3107.08     3009.07     46.85 o 
  -1   1   1      461.05      401.97      8.87 o 
   0   1   1       47.71       65.50      3.38 o 
   1   1   1     2565.82     2372.33     17.92 o 
   2   1   1      960.50      917.46     22.20 o 
   3   1   1      440.14      534.83      9.27 o 
   4   1   1       98.01       82.79      4.86 o 
   5   1   1       41.87       41.32      7.24 o 
   6   1   1       24.72       24.72      6.97 o 
   7   1   1        4.94       12.39      6.87 o 
  -6   2   1       30.90       28.17      7.10 o 
  -5   2   1      114.14      126.75     10.28 o 
  -4   2   1      149.26      141.22      6.68 o 
  -3   2   1        0.63        3.47      1.87 o 
  -2   2   1      689.55      697.38      9.63 o 
  -1   2   1     3438.41     3457.32     18.74 o 
   0   2   1    13736.48    13670.18    110.30 o 
   1   2   1      892.57      870.47      8.99 o 
   2   2   1     1398.74     1418.30     18.67 o 
   3   2   1      140.87      134.40      5.73 o 
   4   2   1      142.18      148.38      6.97 o 
   5   2   1      148.14      153.18     14.42 o 
   6   2   1       81.77       75.08      9.83 o 
  -6   3   1      102.14      102.44     10.87 o 
  -5   3   1       23.53       23.82      5.95 o 
  -4   3   1       93.47      108.86      8.35 o 
  -3   3   1       99.17       92.83      4.91 o 
  -2   3   1      791.40      787.98     10.80 o 
  -1   3   1       57.28       55.55      2.50 o 
   0   3   1      458.91      387.32      7.97 o 
   1   3   1      886.91      941.21     10.11 o 
   2   3   1     3377.92     3312.79     23.03 o 
   3   3   1      185.79      215.94      7.29 o 
   4   3   1        0.06       -0.84      3.55 o 
   5   3   1       15.19       21.72      7.66 o 
   6   3   1      108.63      127.68     11.90 o 
  -6   4   1        3.04       -0.26      8.57 o 
  -5   4   1      254.04      256.48     21.31 o 
  -4   4   1       12.68       13.77      7.53 o 
  -3   4   1       24.77       32.69      3.59 o 
  -2   4   1       44.21       53.80      3.31 o 
  -1   4   1        0.51        0.21      1.27 o 
   0   4   1      646.94      721.96      8.26 o 
   1   4   1        2.25        1.07      1.34 o 
   2   4   1        3.83        4.46      2.62 o 
   3   4   1      481.93      477.32     11.02 o 
   4   4   1       23.11       19.15      5.10 o 
   5   4   1      305.69      297.57     22.87 o 
   6   4   1        1.29        1.30      8.31 o 
  -6   5   1        3.92       -0.13      5.51 o 
  -5   5   1        1.37        1.45      4.66 o 
  -4   5   1      197.91      223.46     12.86 o 
  -3   5   1     1060.32     1036.74     23.80 o 
  -2   5   1       39.63       50.34      4.63 o 
  -1   5   1       19.74       21.94      3.25 o 
   0   5   1      256.66      247.88      7.10 o 
   1   5   1      550.58      570.32     12.76 o 
   2   5   1       64.78       76.58      5.62 o 
   3   5   1       13.99        8.66      3.95 o 
   4   5   1        3.30       -1.56      6.23 o 
   5   5   1       14.77       12.21      9.09 o 
   6   5   1       22.60       26.75     11.43 o 
  -5   6   1       54.49       67.53      9.64 o 
  -4   6   1       23.33       28.01      6.87 o 
  -3   6   1       19.49       20.04      5.40 o 
  -2   6   1        2.07       -1.64      2.61 o 
  -1   6   1      111.69      110.80      8.54 o 
   0   6   1      199.88      192.69     10.75 o 
   1   6   1      615.34      584.95     17.45 o 
   2   6   1       18.74       19.82      4.36 o 
   3   6   1       75.98       77.26      8.14 o 
   4   6   1       27.08       31.15      6.97 o 
   5   6   1       10.40        9.12      5.68 o 
  -4   7   1       37.71       45.97     12.21 o 
  -3   7   1       79.25       79.75     13.77 o 
  -2   7   1      400.65      404.13     16.25 o 
  -1   7   1       45.86       56.86      7.53 o 
   0   7   1      211.00      221.07     12.49 o 
   1   7   1      197.99      228.73     12.72 o 
   2   7   1       61.85       61.67      7.79 o 
   3   7   1       92.87       78.19     13.77 o 
   4   7   1        8.10       18.96      9.35 o 
  -4   8   1        1.55        5.97      8.31 o 
  -3   8   1        0.31        1.04      5.97 o 
  -2   8   1       15.98       22.34      9.61 o 
  -1   8   1       92.19      104.37     10.10 o 
   0   8   1       45.75       46.98      7.62 o 
   1   8   1       20.43       26.16      6.43 o 
   2   8   1        3.88       -3.90      5.19 o 
   3   8   1        2.74       -0.78      6.23 o 
   4   8   1       53.55       51.95     13.77 o 
  -2   9   1       60.50       65.20     13.77 o 
  -1   9   1        1.20       -0.74      4.42 o 
   0   9   1       19.42       21.65      6.77 o 
   1   9   1        4.71        9.31      5.58 o 
   2   9   1       26.27       44.67     12.21 o 
  -6   0   2       97.51       96.38     14.81 o 
  -4   0   2     1335.10     1473.34     32.73 o 
  -2   0   2     3404.83     3363.49    113.62 o 
   2   0   2     2319.14     2098.22     51.84 o 
   4   0   2       18.38       32.19      4.93 o 
   6   0   2       15.83        8.57      8.31 o 
  -7   1   2        6.07       -0.17      5.42 o 
  -6   1   2        0.06        0.65      4.50 o 
  -5   1   2       29.31       27.53      6.33 o 
  -4   1   2      237.95      246.57      8.38 o 
  -3   1   2       37.92       30.71      4.79 o 
  -2   1   2       29.33       31.68      2.46 o 
  -1   1   2     1057.14      963.17     10.46 o 
   0   1   2     4106.82     4067.69     30.81 o 
   1   1   2       14.11       15.52      1.38 o 
   2   1   2      119.31      133.44      4.16 o 
   3   1   2     1158.40     1235.83     21.18 o 
   4   1   2      163.22      147.34      9.19 o 
   5   1   2       35.78       34.86      5.16 o 
   6   1   2       60.68       50.78     11.43 o 
   7   1   2        0.33        4.67      5.88 o 
  -6   2   2       11.25       15.00      6.24 o 
  -5   2   2      840.62      800.75     22.76 o 
  -4   2   2        0.41        1.22      3.39 o 
  -3   2   2       68.80       85.87      4.47 o 
  -2   2   2     1312.77     1396.38     13.16 o 
  -1   2   2      725.62      619.32      8.21 o 
   0   2   2        1.82        0.29      1.10 o 
   1   2   2     1438.83     1254.63     14.71 o 
   2   2   2       74.53       83.77      5.72 o 
   3   2   2      236.39      227.33      7.24 o 
   4   2   2       11.75       13.63      3.26 o 
   5   2   2        1.42        1.24      4.21 o 
   6   2   2       18.26       33.15      7.62 o 
  -6   3   2        3.69        5.54      5.50 o 
  -5   3   2       18.35       21.86      5.87 o 
  -4   3   2      135.73      155.86     11.17 o 
  -3   3   2       94.97       81.37      4.66 o 
  -2   3   2      841.11      881.05     11.18 o 
  -1   3   2      944.15      917.41     11.70 o 
   0   3   2      124.77      137.43      3.94 o 
   1   3   2        0.72        3.54      1.41 o 
   2   3   2     2278.50     2212.07     19.22 o 
   3   3   2      342.22      339.08     13.80 o 
   4   3   2      237.46      244.89      9.51 o 
   5   3   2        3.85        2.04      4.31 o 
   6   3   2        1.06        7.66      5.51 o 
  -6   4   2        3.75        9.09      9.09 o 
  -5   4   2      157.33      162.90     17.93 o 
  -4   4   2      223.23      196.20     17.41 o 
  -3   4   2        4.94        7.53      2.58 o 
  -2   4   2       65.24       62.29      3.46 o 
  -1   4   2      399.82      370.71      8.63 o 
   0   4   2      639.24      699.71     12.55 o 
   1   4   2      158.89      161.39      4.58 o 
   2   4   2       77.80      100.27      4.85 o 
   3   4   2      362.09      344.92      9.45 o 
   4   4   2       26.55       27.73      5.73 o 
   5   4   2       76.84       70.14     12.99 o 
   6   4   2       43.15       24.42     10.91 o 
  -6   5   2        1.57        4.86      5.77 o 
  -5   5   2        0.12        0.32      4.17 o 
  -4   5   2      285.97      289.92     14.51 o 
  -3   5   2      321.11      306.05     13.38 o 
  -2   5   2       34.62       29.65      3.93 o 
  -1   5   2        9.62        6.31      2.45 o 
   0   5   2      919.14      876.37     17.57 o 
   1   5   2        2.39       -0.21      1.49 o 
   2   5   2       48.34       56.00      4.76 o 
   3   5   2       15.39       14.48      4.21 o 
   4   5   2      336.84      315.54     20.79 o 
   5   5   2        9.41        0.52      7.27 o 
   6   5   2       20.78       32.21     12.73 o 
  -5   6   2       78.07       69.74      9.83 o 
  -4   6   2      259.49      239.99     21.18 o 
  -3   6   2      111.81      100.45      9.03 o 
  -2   6   2       86.99       93.27      6.44 o 
  -1   6   2      307.62      284.46     12.48 o 
   0   6   2      143.50      155.51      9.82 o 
   1   6   2      142.29      136.99      9.27 o 
   2   6   2      520.01      529.87     17.13 o 
   3   6   2      326.48      328.48     14.57 o 
   4   6   2        5.75        2.47      4.21 o 
   5   6   2        3.72       14.38      6.50 o 
  -5   7   2        1.40        2.06      5.78 o 
  -4   7   2        0.17        3.38      7.27 o 
  -3   7   2      209.05      194.62     18.71 o 
  -2   7   2       95.36       89.22      8.61 o 
  -1   7   2       12.39       14.10      4.95 o 
   0   7   2      412.96      394.72     15.99 o 
   1   7   2       81.19       87.65     10.26 o 
   2   7   2       35.62       29.37      6.29 o 
   3   7   2       65.69       43.38     10.91 o 
   4   7   2        0.01        7.01      7.53 o 
  -4   8   2       10.05        5.71      8.57 o 
  -3   8   2        0.02       -4.67      5.19 o 
  -2   8   2       13.03       18.18      8.83 o 
  -1   8   2       16.67       14.26      5.60 o 
   0   8   2      194.51      198.64     12.77 o 
   1   8   2       35.53       34.37      6.97 o 
   2   8   2        0.36        0.81      4.31 o 
   3   8   2        5.05        9.09      7.79 o 
   4   8   2        0.35       -1.30      7.01 o 
  -2   9   2        0.49       -2.60      5.97 o 
  -1   9   2       12.78       11.63      5.97 o 
   0   9   2       18.62       26.74      7.40 o 
   1   9   2        6.69        8.05      5.69 o 
   2   9   2        3.75        0.00      7.01 o 
  -7   0   3        5.11        6.75      8.57 o 
  -5   0   3       42.00       37.92      9.35 o 
  -3   0   3       28.51       36.53      3.93 o 
  -1   0   3      276.90      278.47      8.34 o 
   1   0   3      828.88      828.76     19.91 o 
   3   0   3       21.91       18.72      3.48 o 
   5   0   3      313.47      317.10     13.88 o 
   7   0   3        9.99       16.36     10.13 o 
  -7   1   3        0.29        3.39      5.42 o 
  -6   1   3       25.81       30.79      7.16 o 
  -5   1   3      210.72      198.15     18.71 o 
  -4   1   3       55.28       46.73      4.35 o 
  -3   1   3      537.09      578.76     10.12 o 
  -2   1   3     2660.62     2861.15     64.79 o 
  -1   1   3    25899.29    26015.78    269.73 o 
   0   1   3     1394.54     1384.75     11.64 o 
   1   1   3       18.09       15.53      1.49 o 
   2   1   3      119.07      147.16      4.38 o 
   3   1   3      267.96      270.44      6.93 o 
   4   1   3       62.54       63.32      4.60 o 
   5   1   3       83.52       82.14      5.67 o 
   6   1   3       30.02       29.98      7.34 o 
   7   1   3       10.40       19.07      7.42 o 
  -6   2   3       31.24       38.71      7.80 o 
  -5   2   3      112.58      134.97     10.37 o 
  -4   2   3        4.81        1.49      4.55 o 
  -3   2   3       13.10       12.45      2.31 o 
  -2   2   3      612.92      607.13      8.44 o 
  -1   2   3     3509.71     3468.32     19.49 o 
   0   2   3     6930.63     7030.99     58.74 o 
   1   2   3      302.71      303.18      7.06 o 
   2   2   3      749.81      654.33     10.33 o 
   3   2   3      326.39      354.46      9.12 o 
   4   2   3       36.44       42.63      4.54 o 
   5   2   3       17.97       18.16      5.92 o 
   6   2   3      252.75      275.44     21.83 o 
  -6   3   3       96.98       91.44     15.59 o 
  -5   3   3       25.66       34.47      6.43 o 
  -4   3   3       14.85       12.19      4.47 o 
  -3   3   3      116.76      112.12      5.15 o 
  -2   3   3     2618.32     2906.90     18.09 o 
  -1   3   3     2455.64     2418.69     19.44 o 
   0   3   3       32.06       33.33      2.59 o 
   1   3   3        5.71        8.51      1.66 o 
   2   3   3      349.51      374.80      8.32 o 
   3   3   3      232.41      272.88      9.18 o 
   4   3   3      449.78      440.03     16.38 o 
   5   3   3       74.53       94.89      9.39 o 
   6   3   3        1.46        6.16      5.84 o 
  -6   4   3        1.02       -4.67      7.53 o 
  -5   4   3        4.92       -2.08      6.75 o 
  -4   4   3      421.01      382.71     22.36 o 
  -3   4   3      296.43      318.13      7.57 o 
  -2   4   3      878.81      864.53     10.84 o 
  -1   4   3     2169.64     2332.67     21.09 o 
   0   4   3       29.65       36.42      2.49 o 
   1   4   3      145.27      163.01      4.75 o 
   2   4   3      267.76      294.03      7.76 o 
   3   4   3       97.73      104.77      7.55 o 
   4   4   3        0.16        1.60      3.80 o 
   5   4   3       55.48       44.94     11.43 o 
   6   4   3      148.19      150.68     19.48 o 
  -6   5   3        2.03        5.22      5.84 o 
  -5   5   3       65.69       64.10      9.02 o 
  -4   5   3      276.77      267.22     14.24 o 
  -3   5   3       10.38        6.33      4.13 o 
  -2   5   3      190.60      215.92      8.20 o 
  -1   5   3     1011.89     1025.76     22.22 o 
   0   5   3        8.07       11.09      2.42 o 
   1   5   3     1733.67     1771.23     22.46 o 
   2   5   3       29.60       31.81      4.50 o 
   3   5   3      135.28      139.02      8.80 o 
   4   5   3        5.58       -3.38      5.45 o 
   5   5   3       14.29       11.43      8.57 o 
   6   5   3        5.24       -2.08      7.53 o 
  -5   6   3        7.32       12.00      6.15 o 
  -4   6   3        0.06        0.72      4.40 o 
  -3   6   3        0.13       -1.63      3.39 o 
  -2   6   3      334.47      317.37     13.54 o 
  -1   6   3       41.03       44.32      6.03 o 
   0   6   3       99.70       92.93      8.17 o 
   1   6   3       65.99       74.79      7.50 o 
   2   6   3      172.02      162.13     10.17 o 
   3   6   3        4.84       12.40      3.77 o 
   4   6   3       96.92       93.29      9.91 o 
   5   6   3        5.60        9.35      8.57 o 
  -5   7   3        1.31        3.25      5.60 o 
  -4   7   3        0.51       -0.12      6.75 o 
  -3   7   3        0.15        4.16      6.49 o 
  -2   7   3        6.74        5.71      6.23 o 
  -1   7   3      186.18      178.03     16.89 o 
   0   7   3       50.66       53.76      7.35 o 
   1   7   3      225.45      227.14     12.58 o 
   2   7   3        0.49        6.23      4.59 o 
   3   7   3       52.92       50.65     11.95 o 
   4   7   3      261.03      256.73     22.87 o 
  -4   8   3        1.17       -2.86      6.75 o 
  -3   8   3        6.02        4.68      6.49 o 
  -2   8   3        0.67        0.26      6.23 o 
  -1   8   3       61.34       60.78      8.24 o 
   0   8   3        2.27        4.16      4.68 o 
   1   8   3      129.47      116.49     10.53 o 
   2   8   3       38.27       50.57      8.08 o 
   3   8   3        0.03       -2.34      5.45 o 
   4   8   3       12.58        7.01      8.57 o 
  -2   9   3       17.20       23.12     10.13 o 
  -1   9   3       31.06       37.66     11.95 o 
   0   9   3       89.92       88.69     10.28 o 
   1   9   3       24.33       30.40      7.71 o 
   2   9   3        1.87        4.16      7.79 o 
  -6   0   4       16.47        5.19      6.49 o 
  -4   0   4      505.52      511.12     22.37 o 
  -2   0   4     1393.31     1374.34     25.13 o 
   2   0   4      361.51      452.82     27.32 o 
   4   0   4        1.63        1.63      2.98 o 
   6   0   4      122.07       96.12     14.55 o 
  -7   1   4        0.03        3.39      5.29 o 
  -6   1   4       88.87      100.78     10.56 o 
  -5   1   4       77.99       62.87      7.99 o 
  -4   1   4      173.68      172.22      7.02 o 
  -3   1   4      405.09      455.59      8.87 o 
  -2   1   4       12.15       14.28      2.69 o 
  -1   1   4    19702.92    20023.58     80.12 o 
   0   1   4     4874.34     4989.96     20.55 o 
   1   1   4      285.07      233.61      5.23 o 
   2   1   4       37.05       43.37      3.00 o 
   3   1   4      500.93      462.50      9.04 o 
   4   1   4       27.75       32.25      3.61 o 
   5   1   4       12.41       17.05      3.58 o 
   6   1   4       17.62       17.40      6.61 o 
  -6   2   4        0.35        2.09      4.95 o 
  -5   2   4       24.35       30.77      6.32 o 
  -4   2   4      299.81      302.06     12.54 o 
  -3   2   4      849.17      904.42     12.21 o 
  -2   2   4       25.11       34.60      2.33 o 
  -1   2   4     5530.69     5618.64     49.09 o 
   0   2   4     1272.29     1251.92     13.96 o 
   1   2   4     1159.87     1013.67     18.61 o 
   2   2   4     1350.24     1398.68     18.75 o 
   3   2   4       14.22        8.87      2.27 o 
   4   2   4       74.07       73.12      5.54 o 
   5   2   4      226.21      204.43     12.66 o 
   6   2   4      187.44      203.62     14.05 o 
  -6   3   4        6.86        1.30      7.79 o 
  -5   3   4      246.85      238.15     14.29 o 
  -4   3   4       29.23       29.23      5.47 o 
  -3   3   4      419.73      449.83     10.58 o 
  -2   3   4      103.31      108.06      3.87 o 
  -1   3   4    14366.14    15051.36    113.78 o 
   0   3   4       72.40       77.28      3.71 o 
   1   3   4     1703.73     1660.39     22.09 o 
   2   3   4       66.09       58.81      3.99 o 
   3   3   4       38.00       46.74      4.24 o 
   4   3   4       19.07       26.19      4.19 o 
   5   3   4      102.37      111.16      9.98 o 
   6   3   4       89.92       89.07     10.55 o 
  -6   4   4        0.09        2.16      5.13 o 
  -5   4   4        2.16        7.76      5.10 o 
  -4   4   4      427.26      446.35     16.73 o 
  -3   4   4       56.06       50.56      6.06 o 
  -2   4   4      129.64      155.61      4.63 o 
  -1   4   4      130.93      112.73      7.42 o 
   0   4   4      254.99      294.27      6.15 o 
   1   4   4     1188.41     1179.04     14.47 o 
   2   4   4      109.86       95.34      5.03 o 
   3   4   4        1.02       -0.35      2.41 o 
   4   4   4       16.09       23.01      5.40 o 
   5   4   4        6.88        8.57      8.05 o 
   6   4   4       29.48       34.03     12.21 o 
  -6   5   4       12.70       14.03      6.84 o 
  -5   5   4       25.54       35.08      7.54 o 
  -4   5   4       31.49       36.98      6.97 o 
  -3   5   4       60.08       55.53      6.98 o 
  -2   5   4      972.70      993.17     16.26 o 
  -1   5   4       10.10       19.68      3.12 o 
   0   5   4        5.29        4.37      2.13 o 
   1   5   4       52.39       59.97      3.63 o 
   2   5   4       14.48       24.47      4.47 o 
   3   5   4       34.27       42.30      7.79 o 
   4   5   4      557.58      548.44     27.30 o 
   5   5   4       45.20       47.79     12.21 o 
   6   5   4       12.08        7.27      9.61 o 
  -5   6   4        1.78        6.10      5.23 o 
  -4   6   4       41.71       42.33      7.62 o 
  -3   6   4       47.40       54.38      7.40 o 
  -2   6   4        5.89        9.09      3.29 o 
  -1   6   4      154.49      147.53      9.27 o 
   0   6   4     1109.95     1077.83     23.28 o 
   1   6   4      606.50      590.18     26.14 o 
   2   6   4       32.61       27.84      5.43 o 
   3   6   4      184.51      168.12      8.63 o 
   4   6   4       13.74       17.14      8.31 o 
   5   6   4        0.86        5.19      7.79 o 
  -4   7   4        1.63       -0.09      4.49 o 
  -3   7   4        2.49        3.64      6.49 o 
  -2   7   4       41.83       21.56      8.57 o 
  -1   7   4      779.36      792.53     35.13 o 
   0   7   4      292.94      297.12     14.15 o 
   1   7   4       27.77       24.13      5.87 o 
   2   7   4      181.21      186.00     11.93 o 
   3   7   4      221.37      195.66     18.71 o 
   4   7   4        8.41        7.27      7.01 o 
  -4   8   4        5.19       -0.26      7.27 o 
  -3   8   4       53.25       66.24     13.51 o 
  -2   8   4        4.75        7.01      6.75 o 
  -1   8   4        8.39        8.24      4.95 o 
   0   8   4      140.77      140.70     11.29 o 
   1   8   4       37.04       47.91      7.62 o 
   2   8   4       10.53       16.12      5.97 o 
   3   8   4        1.64        2.60      7.01 o 
   4   8   4        0.01        3.38      8.05 o 
  -2   9   4        5.70       11.17      8.57 o 
  -1   9   4       31.20       51.43     12.99 o 
   0   9   4       30.42       37.51      7.71 o 
   1   9   4        6.78        9.60      5.78 o 
   2   9   4        2.83        3.64      7.53 o 
  -7   0   5       20.88       25.71     10.91 o 
  -5   0   5       94.12       81.05     12.21 o 
  -3   0   5       76.98       73.26      8.31 o 
  -1   0   5     1022.02     1092.42     17.04 o 
   1   0   5    76664.45    81146.22   4924.29 o 
   3   0   5        9.74        4.68      3.90 o 
   5   0   5      712.75      674.45     20.07 o 
  -7   1   5        2.23        2.69      5.55 o 
  -6   1   5      109.57      112.58     10.93 o 
  -5   1   5      122.20      120.85     10.18 o 
  -4   1   5      255.31      239.46     11.19 o 
  -3   1   5      178.88      185.98      5.85 o 
  -2   1   5     2871.42     2986.79     30.71 o 
  -1   1   5       47.88       44.04      2.44 o 
   0   1   5     2926.04     2843.25     28.55 o 
   1   1   5      722.06      701.02      8.84 o 
   2   1   5      664.49      606.81     10.06 o 
   3   1   5       78.45       88.61      4.49 o 
   4   1   5      301.82      308.05      8.82 o 
   5   1   5      127.92      123.57      6.78 o 
   6   1   5        0.02       -0.36      3.49 o 
  -6   2   5       45.85       46.51      8.32 o 
  -5   2   5       24.80       22.64      5.87 o 
  -4   2   5        4.66        5.38      3.92 o 
  -3   2   5      341.25      361.39      7.60 o 
  -2   2   5       27.02       28.73      1.95 o 
  -1   2   5     2555.84     2660.05     20.90 o 
   0   2   5      128.12       88.30      4.43 o 
   1   2   5       73.02       87.68      3.73 o 
   2   2   5     1566.27     1445.48     30.54 o 
   3   2   5      456.55      456.36      9.32 o 
   4   2   5       55.91       62.00      4.68 o 
   5   2   5       91.37       95.63     10.39 o 
   6   2   5        0.25        4.86      5.77 o 
  -6   3   5      208.15      211.76     21.05 o 
  -5   3   5        0.03       -2.60      3.67 o 
  -4   3   5       56.01       69.69      7.03 o 
  -3   3   5      301.41      363.30      7.30 o 
  -2   3   5        3.63        1.25      1.32 o 
  -1   3   5      225.76      267.71      6.65 o 
   0   3   5       16.21       14.76      2.47 o 
   1   3   5      745.05      779.53     10.45 o 
   2   3   5     1741.49     1710.54     18.03 o 
   3   3   5      109.53       93.07      5.56 o 
   4   3   5      274.66      279.21      9.96 o 
   5   3   5        5.82        7.89      4.92 o 
   6   3   5        0.14       -3.32      4.66 o 
  -6   4   5        4.20       -7.27      7.27 o 
  -5   4   5       32.95       45.09      7.49 o 
  -4   4   5      424.71      425.54     16.52 o 
  -3   4   5      442.90      429.47     14.80 o 
  -2   4   5      253.37      282.68      8.07 o 
  -1   4   5       31.07       21.36      2.77 o 
   0   4   5     1458.15     1298.45    115.08 o 
   1   4   5     1543.35     1557.35     20.75 o 
   2   4   5     1027.08     1027.72     14.66 o 
   3   4   5       87.74       84.65      5.58 o 
   4   4   5       53.82       49.81      5.27 o 
   5   4   5      168.64      177.45     18.45 o 
   6   4   5       38.70       40.52     12.99 o 
  -6   5   5        0.01       -0.06      5.55 o 
  -5   5   5       73.24       70.18      9.35 o 
  -4   5   5        1.67        3.38      4.41 o 
  -3   5   5       22.35       18.58      5.23 o 
  -2   5   5       61.13       63.55      5.12 o 
  -1   5   5      492.06      478.39     10.97 o 
   0   5   5        4.08        7.29      2.36 o 
   1   5   5      179.22      200.00      5.83 o 
   2   5   5        2.86        1.87      2.29 o 
   3   5   5      738.32      742.72     18.94 o 
   4   5   5      122.39      122.62     14.55 o 
   5   5   5        5.98        3.12      7.79 o 
   6   5   5        0.53        1.82      8.57 o 
  -5   6   5       11.16        5.03      5.66 o 
  -4   6   5       19.71       25.06      6.61 o 
  -3   6   5      104.92       99.95      9.18 o 
  -2   6   5        1.11        6.80      3.07 o 
  -1   6   5       60.73       78.07      5.74 o 
   0   6   5       87.84       96.16      8.24 o 
   1   6   5     1374.72     1399.60     27.18 o 
   2   6   5       50.73       50.01      6.87 o 
   3   6   5       32.14       40.84      6.32 o 
   4   6   5       19.07       13.51      8.05 o 
   5   6   5        3.85        4.16      8.05 o 
  -4   7   5        6.49        9.47      5.50 o 
  -3   7   5        0.19       -2.08      5.71 o 
  -2   7   5      149.35      126.27     14.81 o 
  -1   7   5      310.01      281.98     13.73 o 
   0   7   5      803.79      755.06     21.71 o 
   1   7   5        1.52        1.86      3.87 o 
   2   7   5      411.65      402.98     16.84 o 
   3   7   5       29.62       39.22     10.65 o 
   4   7   5      118.59      132.49     17.66 o 
  -4   8   5       22.22       26.23     11.69 o 
  -3   8   5       88.46      104.43     16.11 o 
  -2   8   5       11.23        7.27      7.53 o 
  -1   8   5        0.61        2.86      4.80 o 
   0   8   5      117.93      127.29     10.65 o 
   1   8   5       18.06       16.73      5.87 o 
   2   8   5        0.17        2.82      4.50 o 
   3   8   5        2.50        1.56      6.49 o 
  -2   9   5        0.92       -1.56      6.75 o 
  -1   9   5      202.46      212.01     20.79 o 
   0   9   5        0.34       -0.81      4.68 o 
   1   9   5       13.14        7.78      5.78 o 
   2   9   5        0.88        2.34      7.27 o 
  -6   0   6       25.37       24.16      9.09 o 
  -4   0   6       72.94       44.16      8.83 o 
  -2   0   6       56.17       45.98      5.72 o 
   0   0   6      275.96      254.49      5.06 o 
   2   0   6      453.93      450.96     17.57 o 
   4   0   6       11.48       11.50      4.18 o 
   6   0   6       12.75       15.84      8.83 o 
  -7   1   6        0.01       -3.82      4.50 o 
  -6   1   6      262.63      266.18     15.34 o 
  -5   1   6       45.52       45.94      7.07 o 
  -4   1   6       47.87       45.95      9.35 o 
  -3   1   6      997.89     1112.53     25.17 o 
  -2   1   6       13.06       23.76      2.46 o 
  -1   1   6     1074.83     1095.41     32.86 o 
   0   1   6      130.21      133.35      3.83 o 
   1   1   6      817.64      775.24      9.55 o 
   2   1   6     2038.39     1823.92     26.53 o 
   3   1   6        0.08        2.20      1.79 o 
   4   1   6       25.10       23.55      3.45 o 
   5   1   6       54.99       57.74      5.20 o 
   6   1   6       10.22       14.02      4.80 o 
  -6   2   6       34.87       49.41      8.42 o 
  -5   2   6      151.77      151.82     10.80 o 
  -4   2   6        0.27       -3.14      2.92 o 
  -3   2   6      207.30      211.66      8.23 o 
  -2   2   6      705.58      710.64     15.81 o 
  -1   2   6      418.66      416.06      7.00 o 
   0   2   6       77.87       82.92      4.40 o 
   1   2   6        6.31        4.75      1.36 o 
   2   2   6      667.37      715.79     12.11 o 
   3   2   6       80.91       83.21      4.57 o 
   4   2   6        2.70        6.86      2.63 o 
   5   2   6      129.23      135.17      8.25 o 
   6   2   6      105.60      110.48     11.27 o 
  -6   3   6       22.58       20.78     10.65 o 
  -5   3   6      531.59      495.83     17.91 o 
  -4   3   6        0.10       -0.89      2.39 o 
  -3   3   6      222.83      211.36      7.52 o 
  -2   3   6      215.12      221.01      4.87 o 
  -1   3   6      311.19      411.72      8.03 o 
   0   3   6     1138.23     1175.30     16.47 o 
   1   3   6        3.58        1.80      1.38 o 
   2   3   6       20.48       33.47      3.35 o 
   3   3   6     1588.83     1602.29     20.40 o 
   4   3   6        0.30       -1.16      2.72 o 
   5   3   6       30.81       25.95      6.43 o 
   6   3   6       12.28        3.01      5.47 o 
  -6   4   6       11.83       20.00     10.91 o 
  -5   4   6       86.21       88.16      9.63 o 
  -4   4   6       55.90       55.99     11.17 o 
  -3   4   6        0.80        2.47      3.49 o 
  -2   4   6     1275.62     1232.78     18.79 o 
  -1   4   6      893.29      932.12     13.59 o 
   0   4   6      512.11      488.80      9.78 o 
   1   4   6       14.48       17.17      2.43 o 
   2   4   6      558.48      585.01     11.53 o 
   3   4   6      343.00      321.24      9.79 o 
   4   4   6       78.61       92.08      6.65 o 
   5   4   6        6.20        5.19      5.05 o 
   6   4   6       24.15       21.82     11.17 o 
  -6   5   6       43.05       51.54      9.55 o 
  -5   5   6       20.74       15.00      5.77 o 
  -4   5   6       14.00       11.03      5.40 o 
  -3   5   6      281.89      304.32     13.58 o 
  -2   5   6      732.91      687.14     13.60 o 
  -1   5   6       35.98       38.74      3.95 o 
   0   5   6      153.07      162.57      6.56 o 
   1   5   6      140.31      148.14      5.14 o 
   2   5   6      405.38      399.65     11.09 o 
   3   5   6       83.42       81.52      7.52 o 
   4   5   6        0.32        9.87      7.79 o 
   5   5   6       44.27       44.68     11.69 o 
  -5   6   6       14.89       17.53      6.80 o 
  -4   6   6       52.09       39.65      7.52 o 
  -3   6   6        0.05       -1.04      3.67 o 
  -2   6   6      186.86      190.92     10.88 o 
  -1   6   6      421.73      406.57     11.20 o 
   0   6   6       41.40       53.60      6.58 o 
   1   6   6      231.28      237.94     11.85 o 
   2   6   6      397.80      399.30     15.49 o 
   3   6   6       63.11       65.99      7.52 o 
   4   6   6       14.45       10.13      7.79 o 
   5   6   6        0.01       -5.19      6.23 o 
  -4   7   6       59.11       43.28      8.16 o 
  -3   7   6       73.10       74.29     13.25 o 
  -2   7   6        0.06        3.64      5.45 o 
  -1   7   6      626.92      583.48     18.88 o 
   0   7   6       66.98       71.79      8.44 o 
   1   7   6      115.87      131.07     10.18 o 
   2   7   6      242.28      257.25     13.83 o 
   3   7   6        0.81        0.00      5.19 o 
   4   7   6        4.80       -4.16      5.71 o 
  -4   8   6        0.08        4.93      8.05 o 
  -3   8   6       18.40       11.69      8.57 o 
  -2   8   6       31.81       31.95     10.39 o 
  -1   8   6      158.68      164.50     20.65 o 
   0   8   6       87.37      103.02     10.19 o 
   1   8   6       92.09       88.85      9.64 o 
   2   8   6       79.76       75.18     10.26 o 
   3   8   6       16.74       11.69      8.57 o 
  -2   9   6      110.97      121.05     17.66 o 
  -1   9   6       23.82       25.97     11.17 o 
   0   9   6        1.79        2.91      7.01 o 
   1   9   6       12.05       15.09      6.33 o 
   2   9   6        6.85        1.49      4.80 o 
  -7   0   7       43.08       36.10     12.21 o 
  -5   0   7      147.14      140.82     14.29 o 
  -3   0   7     4140.70     4441.14     55.92 o 
  -1   0   7     7471.70     7592.39     51.70 o 
   1   0   7     9335.27     9359.13    178.79 o 
   3   0   7     1404.45     1290.52     21.86 o 
   5   0   7      332.77      345.93     15.99 o 
  -7   1   7        4.65       17.27      7.25 o 
  -6   1   7        1.61        2.78      4.80 o 
  -5   1   7       33.68       28.67      6.13 o 
  -4   1   7      120.08      112.57      8.44 o 
  -3   1   7     1570.70     1539.07     23.22 o 
  -2   1   7        2.96        0.78      1.36 o 
  -1   1   7    17302.31    17438.06     58.90 o 
   0   1   7     1146.45     1055.25     12.84 o 
   1   1   7      444.32      388.93      6.22 o 
   2   1   7      190.58      154.19      4.91 o 
   3   1   7        0.20        0.51      1.62 o 
   4   1   7      697.72      721.52     13.46 o 
   5   1   7      534.89      568.28     13.46 o 
   6   1   7        9.48        7.07      4.12 o 
  -6   2   7       32.20       28.60      7.25 o 
  -5   2   7       19.42       29.93      6.17 o 
  -4   2   7      201.70      177.14     11.69 o 
  -3   2   7       23.45       22.82      2.17 o 
  -2   2   7      462.81      498.56      9.05 o 
  -1   2   7     6366.37     6566.10     53.21 o 
   0   2   7     2029.21     1917.99     13.77 o 
   1   2   7      104.95      117.62      3.89 o 
   2   2   7      687.30      620.58      9.69 o 
   3   2   7       11.16       17.56      2.85 o 
   4   2   7      200.23      204.98      7.76 o 
   5   2   7        0.78        0.65      2.65 o 
   6   2   7       12.07        3.23      5.61 o 
  -6   3   7       10.34        1.04      8.57 o 
  -5   3   7       35.13       34.65      5.33 o 
  -4   3   7       27.12       21.02      4.03 o 
  -3   3   7      444.75      451.77     10.63 o 
  -2   3   7       17.62       16.43      1.78 o 
  -1   3   7       18.56       11.94      2.06 o 
   0   3   7        0.44        0.76      1.22 o 
   1   3   7       92.19       98.92      4.25 o 
   2   3   7       21.67       42.68      3.74 o 
   3   3   7      521.15      520.31     13.38 o 
   4   3   7        0.40       -0.47      2.78 o 
   5   3   7       26.65       17.38      6.10 o 
   6   3   7        8.19        0.73      5.03 o 
  -6   4   7       16.33       12.47      9.61 o 
  -5   4   7       81.25       67.02      8.61 o 
  -4   4   7      126.19      126.55     10.01 o 
  -3   4   7        1.46        2.96      3.18 o 
  -2   4   7      871.30      860.65     13.45 o 
  -1   4   7      221.21      217.41      6.92 o 
   0   4   7       75.24       67.97      4.25 o 
   1   4   7      462.31      516.77      9.61 o 
   2   4   7      117.43      112.09      5.74 o 
   3   4   7      328.37      285.86      9.43 o 
   4   4   7      267.20      262.70     10.16 o 
   5   4   7        0.01       -4.17      4.13 o 
   6   4   7        0.11       -3.90      7.01 o 
  -6   5   7        6.67        7.04      8.18 o 
  -5   5   7       25.26       20.42      6.24 o 
  -4   5   7       12.42        7.82      4.84 o 
  -3   5   7      346.17      327.95     13.97 o 
  -2   5   7      832.03      805.21     14.62 o 
  -1   5   7      750.06      728.15     13.52 o 
   0   5   7        4.82        6.67      2.39 o 
   1   5   7      219.82      199.90      6.59 o 
   2   5   7        1.28        3.54      2.46 o 
   3   5   7        5.33        4.87      3.55 o 
   4   5   7        0.07        3.90      7.01 o 
   5   5   7      165.95      204.47     20.26 o 
  -5   6   7       15.89       18.57      6.79 o 
  -4   6   7       36.07       30.85      6.97 o 
  -3   6   7      103.60       88.94      8.81 o 
  -2   6   7     1110.31     1072.38     41.80 o 
  -1   6   7      253.14      266.85      9.38 o 
   0   6   7      913.19      859.40     21.03 o 
   1   6   7      184.40      177.47     15.33 o 
   2   6   7       52.82       54.29      9.87 o 
   3   6   7      787.48      803.97     30.44 o 
   4   6   7       87.69       83.90     13.51 o 
   5   6   7       24.56       20.52      9.87 o 
  -4   7   7        0.05       -7.77      6.23 o 
  -3   7   7        0.13       -0.02      4.13 o 
  -2   7   7      346.20      329.06     22.61 o 
  -1   7   7       34.63       30.48      6.13 o 
   0   7   7      151.42      133.22     10.45 o 
   1   7   7      445.46      438.80     17.19 o 
   2   7   7       67.39       51.16      8.44 o 
   3   7   7        0.82       -0.33      3.84 o 
   4   7   7        0.09        1.82      6.49 o 
  -4   8   7        8.57        5.45      8.31 o 
  -3   8   7        7.45       20.78      9.35 o 
  -2   8   7       83.43       86.76     14.55 o 
  -1   8   7        4.70        3.05      4.49 o 
   0   8   7      105.96      118.08     10.65 o 
   1   8   7       13.21       15.87      5.66 o 
   2   8   7       27.86       33.30      7.25 o 
   3   8   7       27.47       42.60     12.21 o 
  -2   9   7       12.67       13.77      9.61 o 
  -1   9   7       12.10       14.28      8.83 o 
   0   9   7       61.15       60.86      9.27 o 
   1   9   7        5.97       11.82      6.15 o 
   2   9   7        0.22        0.37      5.05 o 
  -6   0   8      194.69      192.01     18.45 o 
  -4   0   8      293.81      306.47     17.94 o 
  -2   0   8      641.73      702.05     13.94 o 
   0   0   8     3874.51     3783.48     23.36 o 
   2   0   8     1477.59     1245.58     18.77 o 
   4   0   8      251.16      219.82     11.14 o 
   6   0   8       24.64       23.90      6.61 o 
  -7   1   8        0.83        0.89      5.42 o 
  -6   1   8        2.12        2.59      4.58 o 
  -5   1   8        2.30       -1.91      4.16 o 
  -4   1   8      377.05      386.92     14.12 o 
  -3   1   8      703.29      611.67     11.38 o 
  -2   1   8     1648.94     1752.61     16.09 o 
  -1   1   8      235.39      225.61      5.15 o 
   0   1   8    17321.96    16993.96    189.68 o 
   1   1   8       28.09       25.26      2.08 o 
   2   1   8      514.30      521.95      8.84 o 
   3   1   8       57.93       57.11      3.92 o 
   4   1   8      158.35      154.25      6.84 o 
   5   1   8        0.75        0.12      2.61 o 
   6   1   8        8.38       12.17      4.72 o 
  -6   2   8       18.49       17.40      6.60 o 
  -5   2   8       14.45       28.31      6.06 o 
  -4   2   8      336.90      318.95     10.13 o 
  -3   2   8      330.65      351.57      9.19 o 
  -2   2   8        1.22        7.36      1.97 o 
  -1   2   8      562.30      514.75     11.10 o 
   0   2   8        0.02       -0.42      0.90 o 
   1   2   8        1.28        3.52      1.37 o 
   2   2   8      223.54      249.18      6.42 o 
   3   2   8     1468.40     1424.64     22.60 o 
   4   2   8      205.15      207.34      7.84 o 
   5   2   8      371.73      357.62     11.01 o 
   6   2   8        1.66        5.77      5.68 o 
  -6   3   8        9.49       10.13      9.35 o 
  -5   3   8      284.39      295.63     11.54 o 
  -4   3   8       67.45       64.82      5.56 o 
  -3   3   8       36.07       37.37      3.82 o 
  -2   3   8      307.50      322.88      5.66 o 
  -1   3   8        1.69        2.82      1.48 o 
   0   3   8       59.46       64.47      3.15 o 
   1   3   8       14.16        9.68      2.01 o 
   2   3   8      112.63      121.58      5.60 o 
   3   3   8        0.98       -0.60      2.54 o 
   4   3   8      106.86      100.89      6.94 o 
   5   3   8      123.11      149.56     11.13 o 
   6   3   8        0.04        2.40      5.68 o 
  -6   4   8       29.25       33.51     12.21 o 
  -5   4   8       59.78       59.40      8.17 o 
  -4   4   8      126.18      135.52     10.18 o 
  -3   4   8      240.22      250.68     11.76 o 
  -2   4   8     2483.93     2572.22     33.02 o 
  -1   4   8      253.57      249.05      7.35 o 
   0   4   8        7.10        4.59      1.47 o 
   1   4   8        2.50        4.18      1.85 o 
   2   4   8        1.02       -0.95      2.10 o 
   3   4   8       18.17       26.19      3.92 o 
   4   4   8       42.95       44.28      5.28 o 
   5   4   8        0.18       -1.13      4.31 o 
   6   4   8       41.10       39.48     12.99 o 
  -6   5   8        8.93        3.90      8.57 o 
  -5   5   8        2.45        3.64      5.14 o 
  -4   5   8      275.17      297.59     14.79 o 
  -3   5   8      424.44      406.17     15.53 o 
  -2   5   8       24.58       27.06      3.73 o 
  -1   5   8        6.94        8.20      2.77 o 
   0   5   8      935.14      963.60     22.51 o 
   1   5   8       10.69       16.04      3.55 o 
   2   5   8      124.94      121.36      6.16 o 
   3   5   8       30.22       35.00      5.77 o 
   4   5   8       70.88       66.58      7.84 o 
   5   5   8        4.08        3.64      7.53 o 
  -5   6   8        3.82        2.86      5.14 o 
  -4   6   8       18.71       15.80      5.87 o 
  -3   6   8        6.06        4.53      6.23 o 
  -2   6   8      443.77      500.14     19.50 o 
  -1   6   8      423.81      430.85     11.75 o 
   0   6   8        3.31        4.42      3.76 o 
   1   6   8      163.90      139.91      9.64 o 
   2   6   8      602.51      584.71     25.75 o 
   3   6   8      134.84      149.12     14.81 o 
   4   6   8       27.32       33.25     10.13 o 
   5   6   8       20.44       25.97     11.17 o 
  -4   7   8        2.15       -1.58      4.67 o 
  -3   7   8       86.16       61.12      8.44 o 
  -2   7   8       42.13       26.49      9.35 o 
  -1   7   8       59.35       55.81      8.57 o 
   0   7   8       77.67       91.15      9.02 o 
   1   7   8       14.80       21.82      5.84 o 
   2   7   8       10.99        9.86      4.84 o 
   3   7   8       14.22       10.70      5.47 o 
  -4   8   8        0.01       -2.34      6.75 o 
  -3   8   8        9.88        6.49      7.53 o 
  -2   8   8       41.69       35.84     10.65 o 
  -1   8   8      136.50      148.60     17.15 o 
   0   8   8       14.74       15.72      5.47 o 
   1   8   8        5.40        3.64      4.84 o 
   2   8   8        7.89        7.27      4.96 o 
   3   8   8       98.13      124.17     17.66 o 
  -2   9   8        1.29       -0.26      7.01 o 
  -1   9   8       62.95       75.33     15.07 o 
   0   9   8       16.10       21.01      6.87 o 
   1   9   8       19.64       22.03      7.24 o 
   2   9   8        0.12       -0.39      5.13 o 
  -7   0   9       98.60       90.66     15.85 o 
  -5   0   9       71.02       60.01     10.65 o 
  -3   0   9     1919.30     2128.39     22.01 o 
  -1   0   9      850.91      872.98     10.66 o 
   1   0   9    50606.68    51860.28   1865.94 o 
   3   0   9      309.45      273.71     10.75 o 
   5   0   9      198.45      172.16     11.46 o 
  -7   1   9        0.27        4.53      5.66 o 
  -6   1   9        1.67        4.06      4.73 o 
  -5   1   9       65.49       67.53      8.16 o 
  -4   1   9       80.09       75.65      5.46 o 
  -3   1   9       35.24       41.62      3.66 o 
  -2   1   9      326.95      330.07      7.28 o 
  -1   1   9     2767.65     2518.48     26.97 o 
   0   1   9    10921.58    10914.91     63.04 o 
   1   1   9     3531.58     3414.25     20.67 o 
   2   1   9      508.54      567.17     13.34 o 
   3   1   9        0.19       -0.26      1.65 o 
   4   1   9      331.00      303.08      9.30 o 
   5   1   9       47.82       55.25      5.43 o 
   6   1   9        4.60        4.11      3.94 o 
  -6   2   9       82.51       97.43     11.56 o 
  -5   2   9       49.25       57.34      7.62 o 
  -4   2   9      244.00      230.76      8.85 o 
  -3   2   9       11.59        8.47      2.51 o 
  -2   2   9      787.25      768.41     11.44 o 
  -1   2   9       87.40       89.61      4.10 o 
   0   2   9      864.94      811.54      8.54 o 
   1   2   9      676.94      679.45      9.09 o 
   2   2   9     1242.17     1172.40     13.75 o 
   3   2   9       33.02       56.43      4.29 o 
   4   2   9        0.75        2.18      2.51 o 
   5   2   9       23.38       16.79      3.91 o 
   6   2   9       18.54       26.76      7.71 o 
  -6   3   9        0.17       -1.04      7.53 o 
  -5   3   9       36.01       30.32      6.80 o 
  -4   3   9      286.52      290.74     10.06 o 
  -3   3   9        0.75        2.20      2.25 o 
  -2   3   9      112.85      113.84      3.55 o 
  -1   3   9      266.13      279.64      6.84 o 
   0   3   9     5117.54     5126.82     55.49 o 
   1   3   9        6.96        6.22      1.90 o 
   2   3   9       29.22       27.56      2.87 o 
   3   3   9       23.94       26.03      3.45 o 
   4   3   9      184.85      188.82      8.96 o 
   5   3   9       13.05       16.18      5.80 o 
   6   3   9       26.09       21.69      7.53 o 
  -6   4   9       31.65       42.60     12.99 o 
  -5   4   9       26.98       33.45      6.89 o 
  -4   4   9        2.52       -0.71      4.03 o 
  -3   4   9      815.79      768.95     19.88 o 
  -2   4   9      342.48      309.33      8.26 o 
  -1   4   9      830.44      876.33     14.42 o 
   0   4   9      389.73      405.50     10.92 o 
   1   4   9       41.55       49.90      3.73 o 
   2   4   9     1036.31      983.69     15.50 o 
   3   4   9      391.83      391.62     11.25 o 
   4   4   9       21.68       28.08      4.69 o 
   5   4   9        8.02        9.63      5.47 o 
   6   4   9        7.47        2.08      8.83 o 
  -6   5   9        3.91       -2.08      8.31 o 
  -5   5   9        1.00        0.78      4.62 o 
  -4   5   9        1.76        1.57      4.13 o 
  -3   5   9       79.89       87.58      8.72 o 
  -2   5   9        8.60       14.03      4.41 o 
  -1   5   9     1567.95     1480.56     22.93 o 
   0   5   9        2.57        2.61      2.19 o 
   1   5   9      206.22      218.93      9.61 o 
   2   5   9       20.22       18.14      3.31 o 
   3   5   9      147.36      145.72      7.63 o 
   4   5   9        0.07        1.95      4.22 o 
   5   5   9        5.13        4.93      8.57 o 
  -5   6   9        1.44       -3.30      4.61 o 
  -4   6   9      117.07      115.20     10.74 o 
  -3   6   9      320.75      286.04     14.24 o 
  -2   6   9      749.98      765.00     36.56 o 
  -1   6   9        4.44        2.46      3.09 o 
   0   6   9      216.43      219.81     11.27 o 
   1   6   9     1380.70     1330.95     27.28 o 
   2   6   9      220.68      210.23     16.37 o 
   3   6   9        0.02        3.64      5.71 o 
   4   6   9       24.17       25.45      9.61 o 
   5   6   9        4.10       -1.82      7.79 o 
  -4   7   9       36.01       42.48      8.17 o 
  -3   7   9       31.50       26.92      6.70 o 
  -2   7   9      241.67      215.42     18.71 o 
  -1   7   9        1.52        0.56      3.73 o 
   0   7   9     1272.94     1245.30     29.18 o 
   1   7   9      350.09      382.78     16.27 o 
   2   7   9      109.11       96.06     13.38 o 
   3   7   9       23.14       23.73      6.30 o 
  -3   8   9        0.28        3.38      7.01 o 
  -2   8   9      231.29      243.73     21.57 o 
  -1   8   9       19.87       18.96      9.09 o 
   0   8   9       72.39       63.25      8.63 o 
   1   8   9       40.70       40.56      7.71 o 
   2   8   9       21.51       23.64      6.52 o 
   3   8   9       26.35       41.04     12.21 o 
  -2   9   9        4.41        5.45      7.79 o 
  -1   9   9        5.38        4.42      7.27 o 
   0   9   9        6.54        8.05      5.78 o 
   1   9   9        7.27       10.77      5.93 o 
   2   9   9        0.04       -6.40      4.36 o 
  -6   0  10      216.52      225.02     20.27 o 
  -4   0  10     1447.37     1441.42     37.82 o 
  -2   0  10     1035.02      960.66     12.29 o 
   0   0  10      516.22      512.59      9.30 o 
   2   0  10     5155.53     4921.49     55.78 o 
   4   0  10       77.87       71.45      7.58 o 
   6   0  10       39.18       52.05      8.44 o 
  -6   1  10       64.24       69.96     14.68 o 
  -5   1  10       50.23       52.74      8.57 o 
  -4   1  10       73.52       84.22      5.60 o 
  -3   1  10      332.26      333.34      8.63 o 
  -2   1  10       89.89       97.52      4.27 o 
  -1   1  10    12320.39    12399.53     61.25 o 
   0   1  10     1591.83     1638.20     16.90 o 
   1   1  10      264.19      253.67      5.62 o 
   2   1  10     2512.86     2555.26     26.41 o 
   3   1  10       13.31       19.90      3.01 o 
   4   1  10      200.56      202.65      7.90 o 
   5   1  10      148.03      140.29      7.50 o 
   6   1  10        1.09        0.26      3.86 o 
  -6   2  10        1.59        3.93      6.10 o 
  -5   2  10       17.41       22.40      5.88 o 
  -4   2  10       13.51       11.62      3.49 o 
  -3   2  10       39.94       34.11      3.62 o 
  -2   2  10       33.30       28.47      2.83 o 
  -1   2  10       33.93       30.39      2.46 o 
   0   2  10      860.69      815.07      8.81 o 
   1   2  10      600.55      560.03      8.47 o 
   2   2  10      505.41      558.99      9.82 o 
   3   2  10      674.11      611.92     11.66 o 
   4   2  10      215.58      190.18      7.75 o 
   5   2  10       18.15       20.60      4.13 o 
   6   2  10        9.12        7.75      4.70 o 
  -6   3  10       10.50        4.68      7.79 o 
  -5   3  10      194.84      216.10     12.69 o 
  -4   3  10       69.14       71.55      5.95 o 
  -3   3  10      227.54      214.06      7.67 o 
  -2   3  10     2182.00     2278.34     35.55 o 
  -1   3  10      237.36      303.56      7.25 o 
   0   3  10      638.80      620.52      9.07 o 
   1   3  10      142.38      160.21      5.71 o 
   2   3  10      208.82      242.81      6.92 o 
   3   3  10     1774.30     1772.46     20.13 o 
   4   3  10       47.59       53.91      5.02 o 
   5   3  10      152.96      156.74      9.28 o 
   6   3  10        1.06        5.22      6.05 o 
  -6   4  10        1.42        5.45      8.31 o 
  -5   4  10       63.29       47.26      7.79 o 
  -4   4  10      409.95      434.61     16.70 o 
  -3   4  10      581.35      584.22     17.66 o 
  -2   4  10     1139.10     1109.25     20.07 o 
  -1   4  10      526.06      517.96     10.59 o 
   0   4  10      786.91      857.30     11.63 o 
   1   4  10      423.31      405.17     11.05 o 
   2   4  10     1170.92     1233.53     17.67 o 
   3   4  10      315.07      299.41     13.35 o 
   4   4  10      181.19      179.60      9.08 o 
   5   4  10        2.22       -1.85      4.68 o 
   6   4  10       80.12       72.99     15.33 o 
  -6   5  10       28.36       24.67     11.17 o 
  -5   5  10        0.07       -0.98      4.47 o 
  -4   5  10       43.88       42.08      7.44 o 
  -3   5  10       37.99       42.92     10.13 o 
  -2   5  10      722.24      728.21     45.67 o 
  -1   5  10       68.52       65.74      4.96 o 
   0   5  10      230.62      219.43      7.90 o 
   1   5  10       12.06       10.70      3.43 o 
   2   5  10      178.98      157.44      7.18 o 
   3   5  10       27.62       35.10      4.78 o 
   4   5  10       26.03       17.89      5.66 o 
   5   5  10        7.38        6.23      8.57 o 
  -5   6  10       14.18       10.17      5.84 o 
  -4   6  10        0.94        1.09      4.47 o 
  -3   6  10       35.07       47.61      7.40 o 
  -2   6  10      814.59      752.56     34.74 o 
  -1   6  10       27.08       27.62      4.06 o 
   0   6  10        0.35        3.89      2.86 o 
   1   6  10       82.22       86.63     10.26 o 
   2   6  10       75.14       82.35     11.69 o 
   3   6  10       12.81        4.68      6.23 o 
   4   6  10        0.00        1.30      7.01 o 
   5   6  10       14.55       18.44     10.39 o 
  -4   7  10        8.86        5.68      5.47 o 
  -3   7  10      346.28      315.96     27.68 o 
  -2   7  10       88.63       82.09     13.25 o 
  -1   7  10      190.94      202.28     11.69 o 
   0   7  10      148.66      157.88     11.02 o 
   1   7  10      461.68      481.55     18.29 o 
   2   7  10       31.63       35.76      8.70 o 
   3   7  10       86.11       89.88     13.51 o 
  -3   8  10       68.92       84.16     15.33 o 
  -2   8  10      250.90      209.44     20.79 o 
  -1   8  10      113.20      129.37     17.41 o 
   0   8  10       30.34       28.60      6.77 o 
   1   8  10       13.68       22.60      6.61 o 
   2   8  10        4.72        6.78      5.21 o 
   3   8  10        5.60        8.57      8.83 o 
  -2   9  10       60.07       61.30     15.07 o 
  -1   9  10       40.55       32.73     11.95 o 
   0   9  10      112.40      118.04     11.75 o 
   1   9  10        6.09        3.52      5.68 o 
   2   9  10        0.31        3.74      5.71 o 
  -7   0  11        5.74        8.31      9.09 o 
  -5   0  11      186.67      177.99     16.11 o 
  -3   0  11     1839.98     1880.45     20.53 o 
  -1   0  11     3342.06     3227.40     23.04 o 
   1   0  11     4213.74     4437.26     33.08 o 
   3   0  11      120.56      113.07      7.89 o 
   5   0  11      180.20      180.99     11.64 o 
  -6   1  11        1.34        2.52      4.73 o 
  -5   1  11      211.96      205.59     12.40 o 
  -4   1  11        3.32        2.80      3.66 o 
  -3   1  11       95.56       97.35      5.15 o 
  -2   1  11     1371.29     1361.00     14.80 o 
  -1   1  11       47.58       58.32      2.58 o 
   0   1  11      335.49      383.10      6.12 o 
   1   1  11     3917.36     3883.46     22.31 o 
   2   1  11     2354.36     2329.60     19.66 o 
   3   1  11      480.71      473.17     10.33 o 
   4   1  11       65.43       58.44      5.09 o 
   5   1  11      136.51      134.49      7.48 o 
   6   1  11       49.69       47.58      6.84 o 
  -6   2  11        0.45       -3.25      4.41 o 
  -5   2  11      129.70      132.26     10.24 o 
  -4   2  11      875.14      867.60     16.32 o 
  -3   2  11      201.02      187.79      7.02 o 
  -2   2  11     1356.35     1386.97     15.73 o 
  -1   2  11      553.66      626.01     12.77 o 
   0   2  11      310.96      327.08      8.52 o 
   1   2  11      118.50      138.34      4.60 o 
   2   2  11        0.16       -1.92      1.47 o 
   3   2  11      308.96      316.88      8.70 o 
   4   2  11      292.57      298.63     11.37 o 
   5   2  11        0.77        0.56      2.83 o 
   6   2  11        0.54        0.02      4.35 o 
  -6   3  11       20.06       33.25     11.17 o 
  -5   3  11       10.45       16.10      9.09 o 
  -4   3  11      966.40      963.01     24.62 o 
  -3   3  11      239.84      236.82      8.02 o 
  -2   3  11      515.03      500.61      9.56 o 
  -1   3  11      304.61      295.28     28.34 o 
   0   3  11      125.79      122.56      4.53 o 
   1   3  11      913.72      907.34     12.83 o 
   2   3  11      606.12      565.08     12.47 o 
   3   3  11      100.55      121.46      6.52 o 
   4   3  11     1011.62      974.19     17.00 o 
   5   3  11        1.05        6.58      4.00 o 
   6   3  11        0.52       -0.25      5.32 o 
  -6   4  11        1.06        1.56      7.79 o 
  -5   4  11        0.94        1.95      4.41 o 
  -4   4  11      531.59      537.76     18.58 o 
  -3   4  11      106.94      118.78      8.72 o 
  -2   4  11      354.68      337.95     12.78 o 
  -1   4  11       76.63       70.16      4.43 o 
   0   4  11        4.42       10.32      2.02 o 
   1   4  11       41.92       43.49      3.62 o 
   2   4  11      108.85      125.20      6.48 o 
   3   4  11       52.04       50.02      5.15 o 
   4   4  11        7.04        6.83      3.71 o 
   5   4  11        0.77       -0.58      5.06 o 
   6   4  11       11.17       11.95      9.87 o 
  -5   5  11       19.50       17.51      6.42 o 
  -4   5  11      107.09      103.89      9.82 o 
  -3   5  11      741.27      721.27     20.97 o 
  -2   5  11       59.30       54.91      6.42 o 
  -1   5  11       24.45       29.79      3.82 o 
   0   5  11        7.91        6.74      2.71 o 
   1   5  11      358.22      327.33     18.72 o 
   2   5  11       12.25       18.29      3.56 o 
   3   5  11      379.69      376.77     15.22 o 
   4   5  11       19.24       17.96      5.87 o 
   5   5  11       21.93       28.83     10.65 o 
  -5   6  11        1.25        0.36      4.86 o 
  -4   6  11        3.21        4.76      4.84 o 
  -3   6  11      269.90      249.76     13.51 o 
  -2   6  11      116.28      131.46     10.00 o 
  -1   6  11       19.73       22.81      3.98 o 
   0   6  11      441.12      416.78     11.72 o 
   1   6  11      436.69      421.99     22.88 o 
   2   6  11        1.75        1.04      5.19 o 
   3   6  11       12.31       11.69      7.27 o 
   5   6  11        0.22       -0.26      8.31 o 
  -4   7  11        9.38       12.60      6.06 o 
  -3   7  11       27.81       32.78      7.05 o 
  -2   7  11      497.44      472.16     27.30 o 
  -1   7  11        8.82        0.78      5.45 o 
   0   7  11      171.71      163.03     11.17 o 
   1   7  11       12.81       11.81      5.21 o 
   2   7  11       35.77       36.82      8.18 o 
   3   7  11      108.42      107.03     14.55 o 
  -3   8  11       17.89       18.70     10.13 o 
  -2   8  11       17.52        9.09      8.31 o 
  -1   8  11       39.56       32.73     10.91 o 
   0   8  11        5.41        9.22      5.05 o 
   1   8  11       69.99       77.94     10.65 o 
   2   8  11        5.95        6.45      5.29 o 
   3   8  11       15.26        9.73      6.10 o 
  -2   9  11        1.28       -0.26      7.79 o 
  -1   9  11       96.98       80.53     15.33 o 
   0   9  11       21.79       27.55      7.44 o 
   1   9  11        1.86       -1.70      4.84 o 
   2   9  11        9.71        5.74      6.10 o 
  -6   0  12       61.19       56.11     12.21 o 
  -4   0  12        7.60        7.53      5.97 o 
  -2   0  12     1468.81     1671.65     17.20 o 
   0   0  12     2352.68     2227.45     26.08 o 
   2   0  12     1634.79     1617.83     23.57 o 
   4   0  12      123.52      116.02      9.06 o 
   6   0  12        2.99       -1.47      4.24 o 
  -6   1  12       23.53       20.93      6.89 o 
  -5   1  12        0.41        0.20      3.84 o 
  -4   1  12      301.03      303.49     12.96 o 
  -3   1  12      756.00      710.24     12.47 o 
  -2   1  12       93.05      104.57      4.62 o 
  -1   1  12       10.28       14.46      1.56 o 
   0   1  12      538.02      503.68      7.31 o 
   1   1  12       80.49       91.49      4.53 o 
   2   1  12      639.97      682.76     11.00 o 
   3   1  12        1.12        1.20      2.00 o 
   4   1  12     1079.45     1011.43     17.02 o 
   5   1  12       27.17       31.49      4.63 o 
   6   1  12      110.97      114.28      7.93 o 
  -6   2  12        1.22        2.13      4.84 o 
  -5   2  12       20.71       28.53      6.49 o 
  -4   2  12       20.53       20.57      3.88 o 
  -3   2  12      602.65      596.74     12.09 o 
  -2   2  12       29.27       42.84      3.47 o 
  -1   2  12     1793.10     1752.80     18.13 o 
   0   2  12       21.64       21.33      2.05 o 
   1   2  12      152.10      127.81      4.54 o 
   2   2  12       91.30      103.59      4.77 o 
   3   2  12      286.65      267.72      8.21 o 
   4   2  12       52.17       50.02      4.96 o 
   5   2  12       12.08       11.76      3.75 o 
   6   2  12       32.23       32.69      6.66 o 
  -6   3  12        1.38        5.97      8.05 o 
  -5   3  12      236.14      219.32     20.01 o 
  -4   3  12       28.56       34.03      4.80 o 
  -3   3  12       60.05       68.78      5.02 o 
  -2   3  12      167.20      155.85      5.86 o 
  -1   3  12      375.47      432.83      7.81 o 
   0   3  12       11.58       10.42      2.01 o 
   1   3  12       15.47       19.64      2.46 o 
   2   3  12      485.84      528.75     12.05 o 
   3   3  12      209.14      195.87      7.50 o 
   4   3  12        4.12        2.58      2.92 o 
   5   3  12       42.56       47.96      5.50 o 
   6   3  12       40.84       38.68      8.44 o 
  -6   4  12        0.25        1.04      8.31 o 
  -5   4  12      131.01      119.19     10.80 o 
  -4   4  12      295.33      295.05     14.22 o 
  -3   4  12       60.13       59.07      6.97 o 
  -2   4  12      127.89      126.00      8.36 o 
  -1   4  12      723.16      763.13     13.09 o 
   0   4  12      305.57      345.17      7.51 o 
   1   4  12      167.05      155.96      6.16 o 
   2   4  12      185.96      175.11      7.40 o 
   3   4  12      123.78      124.82      7.39 o 
   4   4  12      136.89      150.88      8.64 o 
   5   4  12       28.41       33.93      7.40 o 
   6   4  12        0.21        6.23      8.57 o 
  -5   5  12       15.56        8.17      5.36 o 
  -4   5  12        1.90        0.10      3.76 o 
  -3   5  12       23.28       23.60      5.87 o 
  -2   5  12      914.79      874.58     24.73 o 
  -1   5  12       64.73       64.18      4.97 o 
   0   5  12       80.05       89.07      7.03 o 
   1   5  12        2.57        0.78      4.67 o 
   2   5  12      389.50      366.95     10.62 o 
   3   5  12       55.95       51.23      5.59 o 
   4   5  12       11.52       10.45      5.23 o 
   5   5  12        7.86        9.09      9.09 o 
  -5   6  12       13.06       12.43      6.50 o 
  -4   6  12       31.37       30.89      7.07 o 
  -3   6  12       13.79       14.03      5.51 o 
  -2   6  12       33.75       25.05      5.73 o 
  -1   6  12      506.45      506.21     13.11 o 
   0   6  12       10.48        8.63      3.16 o 
   1   6  12      252.07      276.07     11.93 o 
   2   6  12       57.14       60.00     11.17 o 
   3   6  12       19.34       15.84      7.79 o 
   4   6  12       65.05       71.69     12.47 o 
   5   6  12       36.24       37.40     12.73 o 
  -4   7  12       23.99       23.86      7.25 o 
  -3   7  12      123.91      151.20     11.94 o 
  -2   7  12        1.93        6.13      4.73 o 
  -1   7  12      217.86      213.33     19.23 o 
   0   7  12       15.25       11.17      5.14 o 
   1   7  12      240.41      229.71     13.32 o 
   2   7  12      167.85      156.41     16.11 o 
   3   7  12        1.67        3.38      6.23 o 
  -3   8  12        9.80        5.97      7.53 o 
  -2   8  12       10.88        6.23      8.31 o 
  -1   8  12        7.55        9.09      8.31 o 
   0   8  12        0.05       -1.56      4.55 o 
   1   8  12        9.27       13.83      5.77 o 
   2   8  12        4.16        3.45      4.66 o 
   3   8  12       11.87        8.83      5.88 o 
  -2   9  12        9.57        9.35      9.87 o 
  -1   9  12        5.95        3.12      6.75 o 
   0   9  12        5.75        0.78      7.27 o 
   1   9  12        0.61       -0.52      4.84 o 
   2   9  12       54.90       71.11     10.65 o 
  -5   0  13       88.92       87.54     12.47 o 
  -3   0  13      727.33      703.65     20.05 o 
  -1   0  13      824.27      786.26     12.22 o 
   1   0  13     7374.71     7857.99    108.57 o 
   3   0  13        3.46        2.15      3.11 o 
   5   0  13       26.57       21.39      6.13 o 
  -6   1  13        4.17       -0.62      4.29 o 
  -5   1  13      124.09      117.71      9.74 o 
  -4   1  13      180.48      190.38     10.66 o 
  -3   1  13      161.41      145.80      6.14 o 
  -2   1  13       41.71       52.61      3.66 o 
  -1   1  13     3764.15     3733.70     20.24 o 
   0   1  13     1796.99     1741.16     13.98 o 
   1   1  13     2632.68     2506.29     18.79 o 
   2   1  13      263.54      299.71      8.31 o 
   3   1  13        9.50       10.58      2.66 o 
   4   1  13        3.58        4.85      2.94 o 
   5   1  13       32.95       34.39      4.88 o 
   6   1  13        0.08        2.11      3.24 o 
  -6   2  13        4.89        5.07      6.10 o 
  -5   2  13       26.44       33.07      6.50 o 
  -4   2  13       22.00       21.57      3.91 o 
  -3   2  13      556.89      509.59     12.04 o 
  -2   2  13     3467.79     3409.66     47.06 o 
  -1   2  13      426.56      452.67      6.76 o 
   0   2  13       64.79       48.22      2.80 o 
   1   2  13      244.72      244.29      6.29 o 
   2   2  13       38.23       37.70      3.34 o 
   3   2  13       17.08       17.37      3.14 o 
   4   2  13      552.13      532.64     12.84 o 
   5   2  13       44.10       47.62      5.56 o 
   6   2  13        7.25       11.44      5.15 o 
  -6   3  13        4.19        5.19      7.27 o 
  -5   3  13       41.83       58.70     12.21 o 
  -4   3  13      688.02      721.44     15.68 o 
  -3   3  13      247.51      255.84      8.46 o 
  -2   3  13       19.24       21.11      2.80 o 
  -1   3  13      275.28      327.87      8.28 o 
   0   3  13      267.98      282.03      7.09 o 
   1   3  13      135.51      147.66      5.99 o 
   2   3  13      680.32      678.43     11.81 o 
   3   3  13      138.22      126.71      6.23 o 
   4   3  13       17.62       11.56      3.51 o 
   5   3  13        8.62       12.39      3.92 o 
   6   3  13       19.60       32.62      8.54 o 
  -6   4  13        0.33       -3.64      7.27 o 
  -5   4  13        0.60        0.88      4.58 o 
  -4   4  13      281.90      280.17     13.99 o 
  -3   4  13      364.10      362.37     14.41 o 
  -2   4  13        1.88       -0.95      2.74 o 
  -1   4  13      568.48      642.37     12.17 o 
   0   4  13      357.66      350.98      8.44 o 
   1   4  13       42.64       35.09      3.58 o 
   2   4  13      168.45      168.81      7.43 o 
   3   4  13      138.34      131.48      7.70 o 
   4   4  13        1.87        0.15      3.16 o 
   5   4  13       17.57       16.91      5.09 o 
  -5   5  13       20.89       32.33      7.52 o 
  -4   5  13       22.77       15.97      5.51 o 
  -3   5  13     1762.33     1737.14     32.46 o 
  -2   5  13       20.31       27.72      5.40 o 
  -1   5  13       45.07       43.54      4.40 o 
   0   5  13      172.67      187.35      9.69 o 
   1   5  13       89.53       87.57      7.05 o 
   2   5  13        0.05       -1.77      2.52 o 
   3   5  13        6.15        8.07      3.70 o 
   4   5  13        0.07       -0.07      4.31 o 
   5   5  13       75.58       92.73     15.85 o 
  -5   6  13        7.98       11.23      8.31 o 
  -4   6  13        1.58        3.51      4.55 o 
  -3   6  13      109.52      100.76      9.72 o 
  -2   6  13       17.40       14.83      5.24 o 
  -1   6  13       15.19       14.45      3.61 o 
   0   6  13      193.90      176.33      8.11 o 
   1   6  13       11.43       16.94      4.58 o 
   2   6  13      220.66      230.49     18.71 o 
   3   6  13      234.76      247.12     19.49 o 
   4   6  13        1.12       -3.12      5.45 o 
   5   6  13       14.82       21.82     11.69 o 
  -4   7  13       49.34       64.07      9.64 o 
  -3   7  13        2.30        5.70      4.92 o 
  -2   7  13       79.07       77.77      8.98 o 
  -1   7  13      241.92      213.86     19.49 o 
   0   7  13      290.39      298.93     14.46 o 
   1   7  13        2.54        6.50      4.86 o 
   2   7  13       15.86       15.06      8.31 o 
   3   7  13        5.81        3.38      7.01 o 
  -3   8  13       15.53       12.21      9.35 o 
  -2   8  13        0.01        2.86      7.79 o 
  -1   8  13       56.89       59.74     12.99 o 
   0   8  13       53.46       50.81      8.13 o 
   1   8  13      141.60      128.09     11.39 o 
   2   8  13        5.05        6.76      5.36 o 
   3   8  13       13.56       16.62      6.61 o 
  -2   9  13       29.22       26.49     11.43 o 
  -1   9  13        0.13       -3.90      6.75 o 
   0   9  13       32.95       47.53     12.73 o 
   1   9  13       38.56       50.32      9.24 o 
  -6   0  14      198.14      195.39     18.97 o 
  -4   0  14        1.68        0.26      4.93 o 
  -2   0  14     3240.97     3393.02     26.19 o 
   0   0  14      586.91      563.12     11.59 o 
   2   0  14    10458.60    10356.43    142.78 o 
   4   0  14     1173.53     1125.18     46.89 o 
   6   0  14       40.90       43.12      8.28 o 
  -6   1  14        0.18        1.67      4.68 o 
  -5   1  14        8.32        7.83      5.32 o 
  -4   1  14        0.58        0.98      3.55 o 
  -3   1  14      529.10      515.77     10.89 o 
  -2   1  14       79.68       79.09      4.37 o 
  -1   1  14       42.36       42.19      2.53 o 
   0   1  14      423.18      360.44      6.68 o 
   1   1  14     3359.40     3167.70     21.74 o 
   2   1  14     2301.15     2251.95     36.75 o 
   3   1  14      288.01      288.09      8.61 o 
   4   1  14       42.27       43.78      4.79 o 
   5   1  14        0.02       -0.55      2.85 o 
   6   1  14       15.04       15.85      4.62 o 
  -6   2  14        4.21        4.63      5.05 o 
  -5   2  14        4.46        4.04      4.36 o 
  -4   2  14       93.81       97.60      6.43 o 
  -3   2  14      292.99      288.85      8.86 o 
  -2   2  14      354.41      347.37      8.60 o 
  -1   2  14      161.77      167.89      4.47 o 
   0   2  14      337.05      326.72      6.53 o 
   1   2  14     1891.89     1987.91     18.13 o 
   2   2  14      895.54      975.36     13.93 o 
   3   2  14      822.85      776.14     13.99 o 
   4   2  14        6.62        8.39      3.22 o 
   5   2  14       11.47        9.08      3.61 o 
   6   2  14        2.04        1.54      4.42 o 
  -6   3  14       22.35       23.38     10.65 o 
  -5   3  14      104.41      116.90     15.59 o 
  -4   3  14       77.15       85.05      8.24 o 
  -3   3  14      399.44      379.70     10.25 o 
  -2   3  14      126.48      117.36      5.31 o 
  -1   3  14     1118.32     1281.85     21.96 o 
   0   3  14      194.13      227.63      5.77 o 
   1   3  14      625.95      607.36     11.71 o 
   2   3  14      232.57      213.17      7.10 o 
   3   3  14        0.90        2.96      2.40 o 
   4   3  14      102.70      101.51      6.47 o 
   5   3  14       44.27       64.75      6.30 o 
   6   3  14        0.22       -0.41      5.80 o 
  -6   4  14        0.48       -3.64      7.27 o 
  -5   4  14       83.70       69.62     13.25 o 
  -4   4  14        1.08        2.12      3.99 o 
  -3   4  14      522.63      454.75     16.18 o 
  -2   4  14      122.18      115.63      7.99 o 
  -1   4  14        1.01       -0.41      2.47 o 
   0   4  14      324.02      321.72      7.87 o 
   1   4  14      121.32      117.88      6.32 o 
   2   4  14      156.62      161.52      7.49 o 
   3   4  14      691.66      680.87     15.86 o 
   4   4  14      176.42      161.47      9.09 o 
   5   4  14        8.26        7.84      4.51 o 
  -5   5  14        5.64        3.69      5.17 o 
  -4   5  14       45.62       47.33      7.69 o 
  -3   5  14       45.10       51.45      7.44 o 
  -2   5  14      221.67      218.21     11.74 o 
  -1   5  14      151.06      145.19      6.80 o 
   0   5  14      137.38      146.99      8.96 o 
   1   5  14       42.86       39.90      5.58 o 
   2   5  14      244.10      233.70      9.12 o 
   3   5  14      157.32      148.70      8.24 o 
   4   5  14       41.93       53.26      6.34 o 
   5   5  14       10.51       13.25      9.87 o 
  -5   6  14        6.87        7.39      6.21 o 
  -4   6  14        0.96        0.11      4.31 o 
  -3   6  14      247.96      243.31     20.27 o 
  -2   6  14      165.47      169.93     11.20 o 
  -1   6  14       81.12       79.30      7.98 o 
   0   6  14        1.53        2.08      2.86 o 
   1   6  14       22.93       21.74      5.05 o 
   2   6  14     1470.44     1496.63     44.30 o 
   3   6  14      181.19      167.32     16.89 o 
   4   6  14        7.10       20.52      9.09 o 
  -4   7  14       30.39       27.94      7.62 o 
  -3   7  14      330.52      286.08     15.79 o 
  -2   7  14        0.29        0.10      4.24 o 
  -1   7  14      186.80      150.70     16.37 o 
   0   7  14      217.14      187.63     11.88 o 
   1   7  14      572.47      550.45     19.86 o 
   2   7  14      206.36      211.24     18.71 o 
   3   7  14       30.93       36.10     10.65 o 
  -3   8  14        0.01        2.34      7.79 o 
  -2   8  14        5.51        7.27      8.31 o 
  -1   8  14       38.47       34.29     10.91 o 
   0   8  14       71.33       75.61      9.27 o 
   1   8  14       12.47       10.15      8.70 o 
   2   8  14        4.06        4.52      5.03 o 
   3   8  14       28.56       32.32      7.89 o 
  -1   9  14       41.73       49.35     13.25 o 
   0   9  14        0.31       -1.56      6.75 o 
   1   9  14        3.07        4.08      5.95 o 
  -5   0  15       91.06       78.45     12.47 o 
  -3   0  15      966.73     1033.52     29.44 o 
  -1   0  15     5204.92     5209.60     34.42 o 
   1   0  15     2035.04     2200.19     37.60 o 
   3   0  15     1254.34     1311.33     35.46 o 
   5   0  15      102.69       88.76      9.64 o 
  -6   1  15        2.01        2.20      4.24 o 
  -5   1  15       85.31       91.68      9.37 o 
  -4   1  15      249.87      243.05     12.01 o 
  -3   1  15       59.68       64.91      4.63 o 
  -2   1  15      164.70      173.70      6.09 o 
  -1   1  15       30.34       30.43      5.30 o 
   0   1  15     1348.94     1332.32     13.06 o 
   1   1  15       98.82      107.27      4.50 o 
   2   1  15      148.71      138.15      5.70 o 
   3   1  15       70.34       72.80      5.12 o 
   4   1  15       45.29       52.51      5.10 o 
   5   1  15        4.28       -0.75      2.99 o 
   6   1  15        9.01        6.73      3.94 o 
  -6   2  15       15.92       26.55      7.10 o 
  -5   2  15        2.04       -0.80      3.99 o 
  -4   2  15      376.21      383.20     14.65 o 
  -3   2  15        0.04        0.27      2.51 o 
  -2   2  15       43.35       30.06      3.22 o 
  -1   2  15     1293.12     1389.41     15.83 o 
   0   2  15        0.03       -0.20      1.23 o 
   1   2  15      782.87      831.73     11.79 o 
   2   2  15      192.56      181.27      6.46 o 
   3   2  15      260.37      261.22      8.54 o 
   4   2  15      115.06      102.13      6.58 o 
   5   2  15        6.30        5.38      3.43 o 
   6   2  15        5.80        7.72      4.89 o 
  -6   3  15       54.04       60.52     13.77 o 
  -5   3  15       40.34       22.34      9.35 o 
  -4   3  15      286.46      269.47     12.99 o 
  -3   3  15      219.24      240.08      8.50 o 
  -2   3  15        3.60        5.29      2.04 o 
  -1   3  15      237.37      223.83      7.85 o 
   0   3  15      894.30     1039.28     14.33 o 
   1   3  15      191.21      212.27      6.41 o 
   2   3  15      153.89      157.68      6.23 o 
   3   3  15      124.91      122.83      6.51 o 
   4   3  15      130.82      141.48      7.51 o 
   5   3  15        0.73       -0.38      3.04 o 
   6   3  15        1.66       -0.19      6.13 o 
  -6   4  15        4.79        2.60      7.79 o 
  -5   4  15        9.41        5.71      7.53 o 
  -4   4  15      131.20      129.95     10.18 o 
  -3   4  15      564.89      519.63     17.43 o 
  -2   4  15      357.59      341.84     13.32 o 
  -1   4  15       48.28       53.28      5.78 o 
   0   4  15      103.89       96.40      7.03 o 
   1   4  15       56.83       62.19      4.73 o 
   2   4  15      229.89      215.10      8.58 o 
   3   4  15     1133.43     1078.27     20.09 o 
   4   4  15        1.41        0.54      3.09 o 
   5   4  15       27.62       25.23      5.79 o 
  -5   5  15      159.39      192.16     13.38 o 
  -4   5  15        6.04        5.96      4.58 o 
  -3   5  15      202.40      192.68     11.94 o 
  -2   5  15       44.73       56.61      7.13 o 
  -1   5  15      200.08      188.52      8.30 o 
   0   5  15      456.28      409.76     14.39 o 
   1   5  15      144.26      133.38      8.84 o 
   2   5  15       13.48       18.58      4.86 o 
   3   5  15      210.71      209.11      9.74 o 
   4   5  15        2.01        5.49      3.74 o 
   5   5  15        0.04       -3.12      7.79 o 
  -5   6  15       17.99       17.06      6.91 o 
  -4   6  15       73.49       65.80      9.09 o 
  -3   6  15      125.73      119.15     10.29 o 
  -2   6  15       25.60       26.66      6.15 o 
  -1   6  15      110.47      104.48     11.95 o 
   0   6  15      145.08      137.78      7.58 o 
   1   6  15        9.51        7.66      4.18 o 
   2   6  15       71.43       77.41     12.73 o 
   3   6  15      148.19      162.12     16.37 o 
   4   6  15        0.35       -7.01      5.71 o 
  -4   7  15       35.30       43.64      8.72 o 
  -3   7  15       93.85      103.83     10.73 o 
  -2   7  15       28.59       41.64      7.55 o 
  -1   7  15        1.88       -4.67      4.67 o 
   0   7  15      132.32      148.45     10.84 o 
   1   7  15       22.01       23.91      6.15 o 
   2   7  15       94.97      105.47     14.81 o 
   3   7  15       31.54       37.92     11.17 o 
  -3   8  15       63.23       55.07     14.55 o 
  -2   8  15       40.80       46.23     12.73 o 
  -1   8  15       39.62       27.79     10.39 o 
   0   8  15        0.01        3.68      5.13 o 
   1   8  15       29.05       35.37      7.61 o 
   2   8  15       70.15       79.94     15.72 o 
   3   8  15        0.15        6.08      5.36 o 
  -1   9  15       65.69       77.93     15.33 o 
   0   9  15        0.25        3.12      7.79 o 
   1   9  15       30.93       42.83      9.08 o 
  -6   0  16        4.47       -0.78      6.75 o 
  -4   0  16     1588.16     1676.21     42.51 o 
  -2   0  16     8419.03     8747.00     45.87 o 
   0   0  16     1351.12     1292.10     18.64 o 
   2   0  16     1307.00     1301.32     30.40 o 
   4   0  16      355.17      328.70     14.79 o 
   6   0  16       25.76       35.17      7.99 o 
  -6   1  16        4.30        5.79      5.05 o 
  -5   1  16        4.67        2.94      4.10 o 
  -4   1  16        0.94       -3.41      2.92 o 
  -3   1  16        0.11        1.61      2.24 o 
  -2   1  16       48.13       48.44      2.60 o 
  -1   1  16      783.95      740.56     10.20 o 
   0   1  16      911.45      821.68     10.66 o 
   1   1  16      556.49      622.70     14.18 o 
   2   1  16      378.82      373.33      8.97 o 
   3   1  16      412.41      392.64     10.33 o 
   4   1  16       16.03       15.67      3.66 o 
   5   1  16        5.58        6.77      3.57 o 
   6   1  16       26.29       33.77      5.68 o 
  -6   2  16       16.81       16.36      9.35 o 
  -5   2  16       25.99       29.40      6.50 o 
  -4   2  16        5.17        3.90      4.10 o 
  -3   2  16      636.22      620.85     12.90 o 
  -2   2  16      242.94      217.24      7.26 o 
  -1   2  16     2100.84     2270.27     16.81 o 
   0   2  16      592.65      566.25      9.07 o 
   1   2  16      695.44      704.31     12.71 o 
   2   2  16       40.18       49.15      3.94 o 
   3   2  16       15.30       23.81      3.72 o 
   4   2  16        0.34        1.67      2.73 o 
   5   2  16       93.94      103.84      7.45 o 
   6   2  16        4.83        3.54      4.08 o 
  -6   3  16        0.38       -1.56      6.23 o 
  -5   3  16       47.96       42.34     11.17 o 
  -4   3  16      293.71      294.62     13.77 o 
  -3   3  16      540.44      542.98     13.95 o 
  -2   3  16      288.48      298.38      8.47 o 
  -1   3  16      244.65      227.58      6.97 o 
   0   3  16        0.20        0.84      1.42 o 
   1   3  16      124.12      113.63      5.00 o 
   2   3  16      215.85      220.13      7.45 o 
   3   3  16      134.64      133.72      6.83 o 
   4   3  16       18.76       18.90      4.15 o 
   5   3  16       57.80       60.17      6.21 o 
   6   3  16        0.92        1.04      5.88 o 
  -6   4  16        2.25        4.42      8.83 o 
  -5   4  16       11.36       12.47      8.31 o 
  -4   4  16       31.58       34.94      6.69 o 
  -3   4  16     1202.99     1157.22     28.66 o 
  -2   4  16       15.82       20.75      4.84 o 
  -1   4  16       54.12       56.45      6.06 o 
   0   4  16        6.19        4.37      3.51 o 
   1   4  16        5.51        4.93      2.54 o 
   2   4  16      201.04      212.82      7.60 o 
   3   4  16        8.18        7.65      3.16 o 
   4   4  16       11.56       13.02      4.33 o 
   5   4  16       19.77       17.92      5.38 o 
  -5   5  16       26.83       32.81     10.13 o 
  -4   5  16       60.70       71.05      8.71 o 
  -3   5  16       22.41       26.50      6.24 o 
  -2   5  16      266.11      273.69     13.48 o 
  -1   5  16        8.48        9.80      2.99 o 
   0   5  16       33.36       29.43      5.40 o 
   1   5  16       31.20       36.31      5.80 o 
   2   5  16      638.11      637.53     44.22 o 
   3   5  16       16.40       15.92      4.53 o 
   4   5  16       31.55       40.80      6.05 o 
   5   5  16        6.46        5.45      9.35 o 
  -5   6  16        0.00        5.30      5.66 o 
  -4   6  16       80.20       79.54     11.82 o 
  -3   6  16       51.90       50.98      7.89 o 
  -2   6  16      533.17      506.57     19.50 o 
  -1   6  16       30.34       30.53      5.99 o 
   0   6  16       44.88       39.61      6.24 o 
   1   6  16      549.64      526.29     17.44 o 
   2   6  16       84.82       88.06     13.51 o 
   3   6  16        5.67       11.17      8.05 o 
   4   6  16       37.69       53.25     11.95 o 
  -4   7  16        7.74       20.87      7.32 o 
  -3   7  16       78.53       63.04      9.09 o 
  -2   7  16       38.37       34.00      7.16 o 
  -1   7  16      176.71      200.84     18.71 o 
   0   7  16        0.01        3.17      4.21 o 
   1   7  16        0.21        4.42      6.49 o 
   2   7  16        0.49        3.90      7.53 o 
   3   7  16       32.74       50.13     11.95 o 
   4   7  16       30.99       27.01     10.65 o 
  -3   8  16       35.85       47.27     14.03 o 
  -2   8  16        8.87        0.78      7.53 o 
  -1   8  16        1.77        0.26      6.23 o 
   0   8  16       39.10       32.73     10.91 o 
   1   8  16       26.28       28.86      7.24 o 
   2   8  16        7.65       21.58      6.97 o 
   3   8  16        6.24       13.51      9.09 o 
  -1   9  16       11.16        2.86      8.05 o 
   0   9  16       47.98       69.61     15.07 o 
   1   9  16        8.16        4.55      5.88 o 
  -5   0  17      239.03      227.12     18.97 o 
  -3   0  17      115.07      149.65     12.99 o 
  -1   0  17     1069.04     1257.66     17.85 o 
   1   0  17     2305.02     2390.05     28.63 o 
   3   0  17      575.65      524.34     16.83 o 
   5   0  17       18.67       14.78      7.66 o 
  -6   1  17       14.00       18.24      6.66 o 
  -5   1  17       48.21       52.22      7.71 o 
  -4   1  17        1.09       -1.56      3.31 o 
  -3   1  17      791.89      814.42     14.00 o 
  -2   1  17     1892.93     1806.35     24.64 o 
  -1   1  17     1109.38     1131.55     12.01 o 
   0   1  17     1038.80     1128.52     12.78 o 
   1   1  17     1225.21     1280.25     14.96 o 
   2   1  17      199.64      205.14      7.05 o 
   3   1  17       15.62       17.46      3.35 o 
   4   1  17       45.01       51.47      5.26 o 
   5   1  17       46.86       40.32      5.50 o 
   6   1  17        2.35        2.33      3.72 o 
  -6   2  17        4.45       -0.52      6.49 o 
  -5   2  17        0.42        0.77      3.95 o 
  -4   2  17      527.45      494.36     16.81 o 
  -3   2  17        0.57        2.01      2.51 o 
  -2   2  17     1832.18     1746.58     20.69 o 
  -1   2  17        2.88        8.00      1.82 o 
   0   2  17      490.01      460.17      8.50 o 
   1   2  17       70.36       71.93      4.12 o 
   2   2  17      114.59      105.27      5.29 o 
   3   2  17       66.66       64.23      5.11 o 
   4   2  17       92.94       94.19      6.51 o 
   5   2  17       53.55       63.36      6.30 o 
   6   2  17       49.42       55.46      6.84 o 
  -6   3  17        0.01        2.08      7.01 o 
  -5   3  17       32.63       51.95     12.21 o 
  -4   3  17     1201.83     1052.59     35.03 o 
  -3   3  17       91.99       82.14      5.92 o 
  -2   3  17      131.05      141.76      6.26 o 
  -1   3  17      181.48      186.71      6.61 o 
   0   3  17       66.53       77.19      3.93 o 
   1   3  17        5.45        4.77      1.95 o 
   2   3  17      172.46      174.75      6.85 o 
   3   3  17      630.75      654.74     17.80 o 
   4   3  17        0.01       -0.61      2.60 o 
   5   3  17        0.05        1.98      3.37 o 
  -6   4  17        1.59        0.00      7.79 o 
  -5   4  17       35.43       41.30     11.17 o 
  -4   4  17       87.62       99.73      9.58 o 
  -3   4  17       80.19       73.43      7.95 o 
  -2   4  17      439.89      425.66     15.26 o 
  -1   4  17      546.79      535.21     16.09 o 
   0   4  17      175.54      165.82      9.18 o 
   1   4  17      138.76      111.68      6.18 o 
   2   4  17        3.49        2.80      2.43 o 
   3   4  17       10.95       10.62      3.38 o 
   4   4  17       65.65       66.66      6.07 o 
   5   4  17        0.80        2.96      4.19 o 
  -5   5  17       28.69       46.49     12.73 o 
  -4   5  17        4.62        4.36      4.50 o 
  -3   5  17       44.67       50.22      7.52 o 
  -2   5  17      170.29      147.06     10.47 o 
  -1   5  17       85.88       83.22      7.95 o 
   0   5  17      227.23      232.89     11.56 o 
   1   5  17      230.06      209.98     11.17 o 
   2   5  17        0.01        0.79      3.58 o 
   3   5  17      335.58      362.39     18.40 o 
   4   5  17        9.14       10.19      4.50 o 
   5   5  17       17.17       27.01     11.69 o 
  -5   6  17       13.55       19.38      7.80 o 
  -4   6  17       73.66       76.41      9.90 o 
  -3   6  17      337.81      311.27     15.99 o 
  -2   6  17       59.83       48.34      7.42 o 
  -1   6  17       53.08       67.97      7.98 o 
   0   6  17      281.16      283.20     14.16 o 
   1   6  17        4.36        8.23      4.08 o 
   2   6  17        1.56        3.45      4.29 o 
   3   6  17        3.76        3.12      6.49 o 
   4   6  17        0.15        5.71      7.27 o 
  -4   7  17        8.91        7.85      6.21 o 
  -3   7  17       14.78       15.33      6.10 o 
  -2   7  17       53.44       37.86      8.57 o 
  -1   7  17        5.51        2.53      4.29 o 
   0   7  17        9.88        5.78      4.66 o 
   1   7  17      114.18      109.37     15.33 o 
   2   7  17      367.39      376.36     25.73 o 
   3   7  17        4.57        0.52      7.27 o 
  -3   8  17        8.95       20.78     10.65 o 
  -2   8  17        0.03       -5.19      5.97 o 
  -1   8  17       15.87        5.45      8.05 o 
   0   8  17       83.74       70.40     13.77 o 
   1   8  17       23.37       27.14      7.24 o 
   2   8  17       10.58        9.75      6.10 o 
  -1   9  17        2.70        1.82      7.27 o 
   0   9  17        0.79        1.82      7.01 o 
  -6   0  18        6.14        7.01      7.79 o 
  -4   0  18      383.03      365.26     20.80 o 
  -2   0  18     1206.47     1306.02     18.18 o 
   0   0  18     1258.13     1163.96     20.88 o 
   2   0  18     2183.50     2137.76     35.44 o 
   4   0  18       89.50       79.49     10.26 o 
   6   0  18        7.20        4.36      5.55 o 
  -6   1  18       43.42       54.26      8.81 o 
  -5   1  18       19.41       18.77      5.99 o 
  -4   1  18      730.26      730.83     20.36 o 
  -3   1  18       49.95       63.45      4.89 o 
  -2   1  18     1144.94     1220.47     16.41 o 
  -1   1  18      226.65      234.28      5.85 o 
   0   1  18      106.54      104.01      6.64 o 
   1   1  18     2976.52     3001.13     23.42 o 
   2   1  18      387.34      382.56      9.55 o 
   3   1  18       18.76       14.64      3.19 o 
   4   1  18        5.01        3.89      3.10 o 
   5   1  18       50.59       45.55      5.69 o 
   6   1  18       14.22       17.27      4.90 o 
  -6   2  18        0.28       -0.52      6.75 o 
  -5   2  18        2.79        2.56      4.40 o 
  -4   2  18      129.73      127.75     12.08 o 
  -3   2  18        7.93        3.63      2.47 o 
  -2   2  18       50.76       57.56      4.48 o 
  -1   2  18     1819.23     1778.49     32.15 o 
   0   2  18     1295.50     1280.42     14.37 o 
   1   2  18     1302.23     1332.94     16.12 o 
   2   2  18       41.66       48.95      4.10 o 
   3   2  18       39.80       53.02      4.79 o 
   4   2  18        0.01       -0.29      2.63 o 
   5   2  18       34.09       37.49      5.48 o 
   6   2  18        2.19        5.79      4.10 o 
  -6   3  18       19.65       14.54      9.35 o 
  -5   3  18        5.48        5.19      6.75 o 
  -4   3  18        1.00       -4.08      3.66 o 
  -3   3  18     1067.25     1070.68     23.58 o 
  -2   3  18       39.43       38.94      3.93 o 
  -1   3  18      171.61      182.06      6.72 o 
   0   3  18        0.30       -0.80      1.36 o 
   1   3  18      669.25      703.74     13.78 o 
   2   3  18      459.78      453.87     11.45 o 
   3   3  18      296.69      299.12      9.93 o 
   4   3  18       10.03       10.95      3.64 o 
   5   3  18       18.58       21.27      4.75 o 
  -6   4  18       25.03       19.22     10.91 o 
  -5   4  18        5.83        1.82      6.49 o 
  -4   4  18      238.64      236.15     19.23 o 
  -3   4  18       24.73       26.46      5.78 o 
  -2   4  18      295.84      311.73     13.23 o 
  -1   4  18       24.56       24.84      4.96 o 
   0   4  18      301.74      304.30     12.48 o 
   1   4  18      101.41      105.07      5.31 o 
   2   4  18       11.82       23.26      3.61 o 
   3   4  18        2.90        1.22      2.80 o 
   4   4  18        2.86        7.33      5.06 o 
   5   4  18        7.84        8.46      4.99 o 
  -5   5  18       12.12       15.58      9.09 o 
  -4   5  18       26.13       28.55      6.70 o 
  -3   5  18       75.06       74.08      8.61 o 
  -2   5  18      312.99      318.86     14.60 o 
  -1   5  18        5.50        9.82      4.12 o 
   0   5  18      763.17      720.60     19.73 o 
   1   5  18      184.21      189.25     11.02 o 
   2   5  18      706.13      719.90     20.73 o 
   3   5  18       28.70       34.17      5.59 o 
   4   5  18       25.52       31.95      5.87 o 
   5   5  18        0.63        3.87      5.77 o 
  -5   6  18       49.58       51.72      9.46 o 
  -4   6  18       49.75       60.38      9.06 o 
  -3   6  18        5.85        8.57      5.51 o 
  -2   6  18      309.30      255.85     13.96 o 
  -1   6  18       96.05      103.80      9.39 o 
   0   6  18       70.09       59.47      7.36 o 
   1   6  18      133.61      138.65      9.98 o 
   2   6  18       40.67       41.40     10.00 o 
   3   6  18        0.58        5.97      7.01 o 
   4   6  18        0.79       -1.30      6.23 o 
  -4   7  18       24.99       24.70      7.71 o 
  -3   7  18       58.05       83.35     10.50 o 
  -2   7  18        2.87        2.47      4.58 o 
  -1   7  18        5.29       -3.16      3.87 o 
   0   7  18       40.73       50.96      7.79 o 
   1   7  18      543.31      535.63     29.64 o 
   2   7  18       21.67       30.65     10.65 o 
   3   7  18       17.26       33.50     11.43 o 
  -3   8  18        0.28       -2.86      6.75 o 
  -2   8  18        0.04       -3.12      5.97 o 
  -1   8  18        0.02        2.60      6.75 o 
   0   8  18       45.90       32.99     11.17 o 
   1   8  18       84.74       83.98     17.53 o 
   2   8  18       90.04       93.04     11.27 o 
  -5   0  19      141.52      124.96     15.07 o 
  -3   0  19        3.23        0.26      3.90 o 
  -1   0  19     1947.26     1905.03     23.42 o 
   1   0  19      395.68      394.56     12.41 o 
   3   0  19      246.64      236.36     12.04 o 
   5   0  19      159.32      156.70     20.91 o 
  -6   1  19       43.60       37.06      7.99 o 
  -5   1  19      281.02      274.55     14.51 o 
  -4   1  19      200.79      247.74     12.67 o 
  -3   1  19       41.31       39.39      4.16 o 
  -2   1  19      702.06      689.13     10.07 o 
  -1   1  19       52.90       59.81      3.46 o 
   0   1  19      461.80      422.89      8.43 o 
   1   1  19      142.91      194.69      9.09 o 
   2   1  19      918.17      911.92     14.61 o 
   3   1  19        0.16        1.13      2.27 o 
   4   1  19        2.54        4.48      3.04 o 
   5   1  19       38.99       47.35      5.87 o 
   6   1  19        4.81        1.01      3.93 o 
  -6   2  19        1.94        4.16      8.05 o 
  -5   2  19        1.58        0.80      3.99 o 
  -4   2  19      215.93      213.61     15.20 o 
  -3   2  19        1.56        6.24      2.88 o 
  -2   2  19      747.16      694.56     13.22 o 
  -1   2  19      207.44      231.40      6.11 o 
   0   2  19        0.67        5.13      1.87 o 
   1   2  19       11.04       10.74      2.46 o 
   2   2  19      200.74      203.47      7.37 o 
   3   2  19        1.28        0.56      2.51 o 
   4   2  19      145.99      141.66      7.62 o 
   5   2  19       16.72       14.06      4.43 o 
   6   2  19        6.07       10.24      4.84 o 
  -6   3  19       14.71       18.70      9.87 o 
  -5   3  19       66.89       74.29     13.51 o 
  -4   3  19      437.73      469.27     26.26 o 
  -3   3  19       43.64       36.36      6.24 o 
  -2   3  19      372.41      401.66     10.24 o 
  -1   3  19      422.60      402.42      8.12 o 
   0   3  19        0.90        0.52      1.56 o 
   1   3  19       86.22      105.26      6.13 o 
   2   3  19      528.09      537.24     11.81 o 
   3   3  19      147.93      150.18      9.90 o 
   4   3  19      160.99      166.37      8.46 o 
   5   3  19       13.21        8.35      4.03 o 
  -5   4  19       27.11       27.27     10.39 o 
  -4   4  19       55.27       59.31     10.78 o 
  -3   4  19        0.24        1.94      4.03 o 
  -2   4  19      356.97      354.27     15.34 o 
  -1   4  19        8.73       11.17      4.04 o 
   0   4  19       68.32       65.16      8.83 o 
   1   4  19      429.65      437.02     10.10 o 
   2   4  19       51.01       57.04      4.86 o 
   3   4  19      106.35      100.49      6.65 o 
   4   4  19       98.54      103.80      7.47 o 
   5   4  19        1.36        1.05      4.22 o 
  -5   5  19       14.39       12.21      9.35 o 
  -4   5  19        0.01        4.93      4.86 o 
  -3   5  19      223.95      231.60     13.32 o 
  -2   5  19        0.78       -0.74      3.66 o 
  -1   5  19       46.37       56.68     11.43 o 
   0   5  19      100.20      103.16      8.71 o 
   1   5  19        0.44       -1.07      3.47 o 
   2   5  19       61.98       48.19      8.44 o 
   3   5  19      141.26      131.88      8.70 o 
   4   5  19        2.31       -2.03      3.79 o 
   5   5  19        0.22        1.02      5.87 o 
  -4   6  19        5.29        6.45      5.29 o 
  -3   6  19        1.92       -0.40      4.18 o 
  -2   6  19       71.54       88.33     15.20 o 
  -1   6  19       87.76       85.26     16.11 o 
   0   6  19        0.60        1.13      4.13 o 
   1   6  19       12.50       22.56      5.50 o 
   2   6  19       44.79       40.75      7.21 o 
   3   6  19      120.26      124.18     16.11 o 
   4   6  19        9.28        6.23      8.31 o 
  -4   7  19       63.76       69.80     10.72 o 
  -3   7  19       26.50       17.52      6.69 o 
  -2   7  19       58.34       61.68      8.87 o 
  -1   7  19       24.89       13.15      5.61 o 
   0   7  19      295.49      289.25     22.35 o 
   1   7  19       94.71       80.27     14.55 o 
   2   7  19      476.82      450.78     28.08 o 
   3   7  19       16.03       21.04      9.87 o 
  -3   8  19        3.76        7.53      9.35 o 
  -2   8  19        2.03       -0.78      7.53 o 
  -1   8  19       37.60       52.21     12.99 o 
   0   8  19       67.40       71.95     14.03 o 
   1   8  19       41.75       53.05      8.99 o 
   2   8  19        9.60        8.31      8.57 o 
  -6   0  20        0.34        4.16      7.79 o 
  -4   0  20       88.61       66.50     11.43 o 
  -2   0  20      755.08      773.31     14.83 o 
   0   0  20       14.13       13.71      3.25 o 
   2   0  20      133.60      122.67     21.44 o 
   4   0  20      524.54      462.80     18.39 o 
   6   0  20        8.14        3.49      5.71 o 
  -6   1  20        5.99       11.17      5.88 o 
  -5   1  20      110.46      113.49     10.45 o 
  -4   1  20      516.55      467.45     17.07 o 
  -3   1  20      336.11      328.91     25.74 o 
  -2   1  20      850.78      883.38     14.53 o 
  -1   1  20      275.87      284.18      6.81 o 
   0   1  20      462.83      452.58      9.01 o 
   1   1  20      163.81      137.73      6.44 o 
   2   1  20      458.20      470.14     10.86 o 
   3   1  20      108.36      102.42      6.28 o 
   4   1  20       24.72       25.61      4.46 o 
   5   1  20        0.07        1.57      3.37 o 
   6   1  20        3.99        7.85      4.47 o 
  -6   2  20        6.09        3.38      7.53 o 
  -5   2  20        0.33        0.74      4.13 o 
  -4   2  20       59.61       52.59      7.05 o 
  -3   2  20      559.44      518.28     12.49 o 
  -2   2  20      289.34      271.00      8.62 o 
  -1   2  20      130.40      179.97      5.70 o 
   0   2  20      700.50      709.49     13.57 o 
   1   2  20        7.22        8.21      2.36 o 
   2   2  20       67.73       63.96      4.93 o 
   3   2  20       54.11       54.48      5.13 o 
   4   2  20      232.66      227.04      9.45 o 
   5   2  20       10.73       16.54      4.47 o 
  -6   3  20        4.74       11.43      9.09 o 
  -5   3  20      233.27      248.15     21.57 o 
  -4   3  20       45.22       46.23     10.65 o 
  -3   3  20     1780.36     1718.95     30.27 o 
  -2   3  20       10.42       12.25      2.99 o 
  -1   3  20       14.94       18.12      2.54 o 
   0   3  20      288.56      284.10      7.49 o 
   1   3  20      139.64      145.91      6.06 o 
   2   3  20       55.02       51.61      4.58 o 
   3   3  20        0.39       -0.74      2.74 o 
   4   3  20       14.44       13.03      3.94 o 
   5   3  20       86.63       93.97      7.75 o 
  -5   4  20        2.79        6.75      7.79 o 
  -4   4  20      273.80      264.99     17.93 o 
  -3   4  20       28.50       34.56      6.43 o 
  -2   4  20      201.43      190.27     10.92 o 
  -1   4  20      162.38      149.23      9.55 o 
   0   4  20       38.40       32.69      5.50 o 
   1   4  20       44.88       44.70      4.10 o 
   2   4  20      343.78      337.32      9.99 o 
   3   4  20        5.24        4.10      3.12 o 
   4   4  20      181.44      177.40      9.05 o 
   5   4  20        1.46        0.93      4.39 o 
  -5   5  20        2.31        1.04      8.05 o 
  -4   5  20      286.22      286.44     15.62 o 
  -3   5  20      126.51      115.99     10.28 o 
  -2   5  20       64.51       60.06      7.58 o 
  -1   5  20        6.93        5.82      4.31 o 
   0   5  20      124.21      129.68      9.51 o 
   1   5  20      755.45      664.82     29.40 o 
   2   5  20      176.93      180.39     11.48 o 
   3   5  20       28.41       31.30      7.07 o 
   4   5  20       45.92       61.96      7.45 o 
  -4   6  20       13.02       22.54      7.28 o 
  -3   6  20        6.49        6.88      5.13 o 
  -2   6  20       12.88       14.65      5.49 o 
  -1   6  20        8.78        7.68      4.62 o 
   0   6  20        1.80        2.92      3.95 o 
   1   6  20      373.76      387.01     23.91 o 
   2   6  20        1.38        5.71      4.59 o 
   3   6  20       49.62       56.88     12.47 o 
   4   6  20       15.96       20.00      9.61 o 
  -4   7  20        0.57        1.90      5.55 o 
  -3   7  20       67.98       65.50      9.71 o 
  -2   7  20       74.36       69.46      9.37 o 
  -1   7  20      144.76      153.53     11.75 o 
   0   7  20        5.28       17.66      8.57 o 
   1   7  20       38.23       50.39     12.47 o 
   2   7  20       54.23       55.85     12.99 o 
   3   7  20       95.93       88.32     15.85 o 
  -2   8  20       26.78       23.12     10.65 o 
  -1   8  20       18.20       21.82     10.13 o 
   0   8  20        4.87        9.61      8.57 o 
   1   8  20       43.57       40.38      8.54 o 
   2   8  20       51.93       52.21     13.51 o 
  -5   0  21      544.03      459.46     26.52 o 
  -3   0  21      926.20      914.49     30.47 o 
  -1   0  21     1849.10     1821.14     24.19 o 
   1   0  21      221.85      196.12      9.46 o 
   3   0  21       12.90        8.47      4.50 o 
   5   0  21      120.41      118.44     11.57 o 
  -6   1  21        1.73        1.94      4.86 o 
  -5   1  21      183.97      201.75     13.01 o 
  -4   1  21      114.36      126.13      9.98 o 
  -3   1  21       28.22       31.11      5.40 o 
  -2   1  21       89.21       75.83      5.00 o 
  -1   1  21        2.65        3.16      1.66 o 
   0   1  21      462.17      498.99      9.73 o 
   1   1  21      346.06      347.68      8.81 o 
   2   1  21       63.55       69.12      4.96 o 
   3   1  21       39.86       41.81      4.65 o 
   4   1  21        3.43        2.85      3.03 o 
   5   1  21      108.54      113.43      8.11 o 
  -6   2  21        3.45        4.16      7.79 o 
  -5   2  21        2.93        0.08      4.24 o 
  -4   2  21        2.80        3.87      3.65 o 
  -3   2  21       53.98       52.03      4.89 o 
  -2   2  21      108.19      124.25      6.21 o 
  -1   2  21      291.77      295.09      8.06 o 
   0   2  21       24.43       23.83      2.81 o 
   1   2  21      218.41      225.42      7.33 o 
   2   2  21      195.35      177.05      7.27 o 
   3   2  21       18.92       16.68      3.66 o 
   4   2  21        0.34       -0.95      2.89 o 
   5   2  21        5.07        3.55      3.85 o 
  -6   3  21        6.38       10.91      9.09 o 
  -5   3  21        2.10        3.64      7.01 o 
  -4   3  21       47.30       63.12     12.21 o 
  -3   3  21        1.17        7.64      4.49 o 
  -2   3  21       79.07       90.91      5.76 o 
  -1   3  21        0.66       -1.04      1.58 o 
   0   3  21      349.49      375.77      8.86 o 
   1   3  21      217.11      205.04      7.25 o 
   2   3  21      118.22      104.18      6.03 o 
   3   3  21        0.88        3.79      3.09 o 
   4   3  21       66.24       72.84      6.45 o 
   5   3  21        0.22        4.54      3.76 o 
  -5   4  21        6.04        0.26      7.01 o 
  -4   4  21      229.42      204.57     13.13 o 
  -3   4  21       16.62       12.64      5.12 o 
  -2   4  21      168.61      145.28     10.00 o 
  -1   4  21      207.71      207.92     11.11 o 
   0   4  21       31.28       35.22      5.78 o 
   1   4  21       47.71       44.92      4.23 o 
   2   4  21       36.62       38.20      4.47 o 
   3   4  21      116.87      113.53      7.04 o 
   4   4  21        4.14        3.93      3.54 o 
   5   4  21       33.99       36.34      5.99 o 
  -5   5  21       17.42       10.65      9.61 o 
  -4   5  21        6.75        5.82      5.49 o 
  -3   5  21       50.14       56.88      7.99 o 
  -2   5  21        5.95        3.60      4.03 o 
  -1   5  21      376.48      384.38     15.71 o 
   0   5  21       54.73       61.00      7.44 o 
   1   5  21      145.36      159.52     15.59 o 
   2   5  21        0.10        1.67      3.95 o 
   3   5  21        5.92        4.88      4.84 o 
   4   5  21       23.09       29.71      6.01 o 
  -4   6  21        5.66       11.02      6.40 o 
  -3   6  21       64.63       67.02      9.13 o 
  -2   6  21        0.45        2.93      4.29 o 
  -1   6  21       33.12       37.69      6.89 o 
   0   6  21       72.92       67.10      8.36 o 
   1   6  21       60.32       57.75      7.80 o 
   2   6  21      542.05      572.86     29.90 o 
   3   6  21       14.38        9.09      8.83 o 
   4   6  21        0.70        2.60      7.79 o 
  -3   7  21        6.53        8.35      6.03 o 
  -2   7  21        6.88        2.34      4.68 o 
  -1   7  21        2.85       13.36      5.68 o 
   0   7  21      232.53      250.23     21.31 o 
   1   7  21       89.43      109.10     15.85 o 
   2   7  21       40.46       40.52     11.69 o 
   3   7  21        7.28        7.79      8.57 o 
  -2   8  21        6.62        8.83      8.31 o 
  -1   8  21        8.14       11.43      8.31 o 
   0   8  21       67.76       65.20     14.03 o 
   1   8  21       29.94       37.74      8.35 o 
   2   8  21       49.42       51.69     14.03 o 
  -6   0  22        1.36       -5.19      5.71 o 
  -4   0  22      219.21      193.33     16.89 o 
  -2   0  22      387.54      433.65     11.91 o 
   0   0  22        4.33        2.21      2.57 o 
   2   0  22       13.28       21.24      5.06 o 
   4   0  22      144.66      153.28     11.56 o 
  -6   1  22        9.95       20.78      7.05 o 
  -5   1  22      112.02      105.15     10.37 o 
  -4   1  22        7.62       15.44      5.32 o 
  -3   1  22      199.53      184.08     10.25 o 
  -2   1  22      266.24      238.16      8.21 o 
  -1   1  22      258.34      244.20      8.93 o 
   0   1  22     1651.70     1698.17     18.04 o 
   1   1  22      697.50      716.53     12.62 o 
   2   1  22      232.22      208.59      7.82 o 
   3   1  22        3.88        6.79      3.02 o 
   4   1  22       78.42       77.60      6.49 o 
   5   1  22        4.14        4.46      3.79 o 
  -6   2  22        0.34        3.64      7.79 o 
  -5   2  22      152.53      155.10     17.67 o 
  -4   2  22       41.43       31.44      5.87 o 
  -3   2  22      147.37      158.11      7.60 o 
  -2   2  22        1.12        4.41      2.61 o 
  -1   2  22       24.99       33.70      3.17 o 
   0   2  22        0.94        2.83      1.92 o 
   1   2  22      768.66      734.71     12.97 o 
   2   2  22       55.89       49.48      4.51 o 
   3   2  22       19.98       11.25      3.62 o 
   4   2  22        0.40        3.37      3.13 o 
   5   2  22       59.52       70.89      6.93 o 
  -6   3  22       10.43        9.87      9.61 o 
  -5   3  22       21.31       29.09     10.13 o 
  -4   3  22      138.73      132.50     15.85 o 
  -3   3  22     1106.66     1009.40     23.95 o 
  -2   3  22      112.30      114.89      6.46 o 
  -1   3  22      214.24      220.17      6.65 o 
   0   3  22        1.70        2.78      2.07 o 
   1   3  22        1.63        0.24      2.04 o 
   2   3  22       91.69       94.37      6.00 o 
   3   3  22       57.02       62.61      5.69 o 
   4   3  22        1.57        2.40      3.30 o 
   5   3  22        2.29        4.29      3.78 o 
  -5   4  22       13.67        6.75      8.57 o 
  -4   4  22       48.45       68.57     12.99 o 
  -3   4  22       11.86       17.21      5.49 o 
  -2   4  22       91.77       83.17      8.34 o 
  -1   4  22       57.54       49.22      6.69 o 
   0   4  22      485.01      504.25     13.15 o 
   1   4  22        0.11       -0.17      2.48 o 
   2   4  22      439.16      424.50     11.55 o 
   3   4  22        6.99        5.69      3.26 o 
   4   4  22       71.92       67.22      6.49 o 
   5   4  22        4.72       11.79      4.68 o 
  -5   5  22        0.02        0.00      7.27 o 
  -4   5  22        1.81        0.48      4.73 o 
  -3   5  22       13.25       16.42      5.78 o 
  -2   5  22      222.50      237.69     13.50 o 
  -1   5  22       77.89       64.72      7.80 o 
   0   5  22      385.64      407.26     16.43 o 
   1   5  22       95.30       76.66      8.17 o 
   2   5  22        1.73       -2.08      3.67 o 
   3   5  22        0.05       -1.97      3.80 o 
   4   5  22       23.21       17.75      5.49 o 
  -4   6  22       26.58       27.49      7.77 o 
  -3   6  22      126.12      138.37     11.94 o 
  -2   6  22       24.10       19.22      6.06 o 
  -1   6  22       86.70       83.31      9.06 o 
   0   6  22        7.97        6.36      4.86 o 
   1   6  22      219.38      220.38     14.29 o 
   2   6  22       92.88      106.15     10.37 o 
   3   6  22       18.03       16.36      9.61 o 
   4   6  22       14.54       16.88      9.87 o 
  -3   7  22        7.58        5.11      5.24 o 
  -2   7  22       12.61        5.72      5.17 o 
  -1   7  22        5.57        2.60      4.68 o 
   0   7  22       19.24       11.17      8.31 o 
   1   7  22       81.93       70.40     13.77 o 
   2   7  22        9.52        2.08      7.01 o 
   3   7  22        0.96        7.79      8.57 o 
  -2   8  22        0.87       -6.23      6.49 o 
  -1   8  22       23.40       28.05     11.43 o 
   0   8  22       47.25       38.70     11.69 o 
   1   8  22      177.59      193.73     14.60 o 
  -5   0  23      334.72      320.72     23.13 o 
  -3   0  23       43.25       39.48      8.57 o 
  -1   0  23     2019.99     2088.83     27.39 o 
   1   0  23     1344.75     1288.60     24.34 o 
   3   0  23      561.39      554.01     19.22 o 
   5   0  23       13.33       21.55      7.07 o 
  -6   1  23        3.48        7.42      6.05 o 
  -5   1  23      209.13      217.59     13.76 o 
  -4   1  23        8.26       13.60      5.21 o 
  -3   1  23       17.75       14.20      4.55 o 
  -2   1  23       27.70       26.77      3.71 o 
  -1   1  23      447.38      457.40      9.26 o 
   0   1  23      123.70      135.13      6.49 o 
   1   1  23      367.17      385.29      9.68 o 
   2   1  23      406.15      383.46     10.45 o 
   3   1  23      833.67      788.18     16.10 o 
   4   1  23        0.25       -1.50      2.69 o 
   5   1  23        1.14        0.58      3.39 o 
  -6   2  23       43.10       35.32     12.47 o 
  -5   2  23       22.55       27.53      9.87 o 
  -4   2  23        6.93       12.24      4.87 o 
  -3   2  23      127.16      133.89      7.20 o 
  -2   2  23       18.03       18.74      3.48 o 
  -1   2  23       65.25       59.32      3.98 o 
   0   2  23      545.25      542.27     10.76 o 
   1   2  23      147.56      149.49      6.42 o 
   2   2  23      178.23      154.44      7.14 o 
   3   2  23        3.59        7.04      3.18 o 
   4   2  23       53.86       68.25      6.36 o 
   5   2  23        5.41       10.90      4.48 o 
  -5   3  23       18.88        3.64      7.01 o 
  -4   3  23       78.82       95.85     14.55 o 
  -3   3  23      162.62      161.18     10.87 o 
  -2   3  23      225.13      218.44     11.51 o 
  -1   3  23       42.69       48.03      4.63 o 
   0   3  23      799.96      833.40     13.46 o 
   1   3  23      150.65      156.18      6.74 o 
   2   3  23      194.78      195.52      8.02 o 
   3   3  23      142.08      125.65      7.29 o 
   4   3  23       34.42       25.87      4.98 o 
   5   3  23        3.53        1.12      3.75 o 
  -5   4  23       24.51       37.66     12.21 o 
  -4   4  23      119.75      101.32     15.07 o 
  -3   4  23      227.33      233.38     13.21 o 
  -2   4  23      249.50      258.27     13.14 o 
  -1   4  23       87.36       80.03      8.96 o 
   0   4  23      113.23      113.22      6.98 o 
   1   4  23      773.17      766.19     20.67 o 
   2   4  23      124.15      132.40      6.99 o 
   3   4  23       63.11       71.22      6.27 o 
   4   4  23       27.79       29.99      5.31 o 
   5   4  23        4.81        6.63      4.57 o 
  -5   5  23        6.92       14.28      9.87 o 
  -4   5  23       41.42       53.62      8.81 o 
  -3   5  23        7.37        4.17      4.95 o 
  -2   5  23        2.48        3.08      4.13 o 
  -1   5  23      122.00      111.44      9.53 o 
   0   5  23        0.87        6.76      4.50 o 
   1   5  23      270.49      265.79     13.78 o 
   2   5  23       86.30       92.73      9.45 o 
   3   5  23      146.25      159.20     12.29 o 
   4   5  23        0.51       -1.64      4.26 o 
  -4   6  23       88.56      104.70     11.75 o 
  -3   6  23       71.95       78.79      9.82 o 
  -2   6  23        0.12       -0.26      4.41 o 
  -1   6  23      566.41      563.67     20.39 o 
   0   6  23      237.31      232.06     15.59 o 
   1   6  23      199.84      215.97     15.59 o 
   2   6  23       98.20       83.68      9.84 o 
   3   6  23       67.69       73.25     15.07 o 
   4   6  23       11.76        5.45      8.05 o 
  -3   7  23        9.80        2.94      5.47 o 
  -2   7  23       56.16       64.02      9.45 o 
  -1   7  23        0.52        5.04      5.03 o 
   0   7  23        0.62        2.48      4.86 o 
   1   7  23       60.72       72.47     13.77 o 
   2   7  23      155.66      155.36     18.97 o 
   3   7  23       23.49       37.14     12.47 o 
  -2   8  23        1.41        1.82      7.79 o 
  -1   8  23       16.00       23.38     10.65 o 
   0   8  23        4.05       15.06      9.35 o 
   1   8  23       11.20        9.09      8.83 o 
  -6   0  24       57.53       67.01     13.77 o 
  -4   0  24      245.84      237.52     18.45 o 
  -2   0  24        8.44        4.93      4.93 o 
   0   0  24     2241.95     2289.52     36.88 o 
   2   0  24       19.97       33.93      5.87 o 
   4   0  24        0.03       -5.56      4.03 o 
  -6   1  24        7.69        9.00      6.33 o 
  -5   1  24      131.24      137.30     11.45 o 
  -4   1  24       32.73       26.84      6.03 o 
  -3   1  24      167.86      176.86     10.47 o 
  -2   1  24        4.21        5.18      2.59 o 
  -1   1  24        1.56        3.41      2.01 o 
   0   1  24      102.58      119.81      5.53 o 
   1   1  24        5.49        5.24      2.37 o 
   2   1  24        2.51        3.90      2.49 o 
   3   1  24      411.35      375.08     11.53 o 
   4   1  24        6.22        5.86      3.42 o 
   5   1  24        1.55        1.99      3.35 o 
  -6   2  24       56.75       56.62     14.29 o 
  -5   2  24      157.76      140.03     16.89 o 
  -4   2  24       66.18       68.72      7.98 o 
  -3   2  24       56.71       55.78      6.73 o 
  -2   2  24       13.60       20.18      3.59 o 
  -1   2  24      628.55      688.90     12.02 o 
   0   2  24        1.52        2.50      1.92 o 
   1   2  24      117.50      114.48      5.88 o 
   2   2  24        6.83        5.09      2.72 o 
   3   2  24        8.82        7.07      3.40 o 
   4   2  24       33.91       39.06      5.31 o 
   5   2  24       15.88       21.02      5.17 o 
  -5   3  24        2.73        5.19      7.27 o 
  -4   3  24       48.73       45.46     11.17 o 
  -3   3  24        3.88        3.60      4.36 o 
  -2   3  24        3.45        1.00      6.62 o 
  -1   3  24       58.33       70.73      5.56 o 
   0   3  24      169.68      171.77      6.65 o 
   1   3  24       89.69       87.86      5.48 o 
   2   3  24        2.16        4.38      2.98 o 
   3   3  24      253.26      240.25      9.66 o 
   4   3  24       13.84       12.68      4.22 o 
   5   3  24       48.99       50.78      6.65 o 
  -5   4  24        1.94        7.79      8.05 o 
  -4   4  24      129.43      139.25     16.63 o 
  -3   4  24      171.40      169.77     13.51 o 
  -2   4  24       30.59       36.72      6.52 o 
  -1   4  24      220.67      219.67     12.29 o 
   0   4  24      187.87      199.37      9.04 o 
   1   4  24       24.76       17.24      4.30 o 
   2   4  24      128.15      136.73      7.12 o 
   3   4  24       16.62       23.11      4.44 o 
   4   4  24       76.29       83.81      7.39 o 
  -5   5  24       39.65       54.80     14.29 o 
  -4   5  24       65.29       77.00     11.95 o 
  -3   5  24       44.11       37.52      7.34 o 
  -2   5  24       60.03       59.67      8.24 o 
  -1   5  24        1.84        3.25      4.22 o 
   0   5  24       30.13       27.26      6.21 o 
   1   5  24        6.26        2.49      3.80 o 
   2   5  24        0.78        4.40      4.40 o 
   3   5  24        1.08       -2.33      4.29 o 
   4   5  24        5.05        2.36      5.40 o 
  -4   6  24      124.72      140.98     13.21 o 
  -3   6  24        0.16       -0.03      4.31 o 
  -2   6  24       67.03       64.17     13.77 o 
  -1   6  24      185.63      194.06     13.03 o 
   0   6  24      139.60      141.34     11.30 o 
   1   6  24        0.74       -1.62      3.62 o 
   2   6  24      137.08      150.14     12.09 o 
   3   6  24        3.40        1.17      5.14 o 
  -3   7  24       56.14       60.47      9.79 o 
  -2   7  24       29.74       28.82      7.61 o 
  -1   7  24       12.28       20.47      6.60 o 
   0   7  24        5.90        6.15      5.40 o 
   1   7  24      164.96      162.12     19.23 o 
   2   7  24        1.27        3.90      8.31 o 
  -1   8  24       18.55       18.70     10.13 o 
   0   8  24        2.76        8.05      8.83 o 
   1   8  24      123.08      134.05     19.48 o 
  -5   0  25      236.76      248.67     21.05 o 
  -3   0  25       31.99       23.12      7.53 o 
  -1   0  25     1825.28     1842.23     27.03 o 
   1   0  25       52.66       42.81      5.87 o 
   3   0  25      166.15      149.72     11.24 o 
   5   0  25        9.73        0.76      4.90 o 
  -6   1  25       18.37       14.57      6.60 o 
  -5   1  25        4.92        3.73      4.84 o 
  -4   1  25        7.41        9.69      4.86 o 
  -3   1  25        1.62        4.08      3.55 o 
  -2   1  25      249.63      242.85      8.78 o 
  -1   1  25      132.53      129.57      5.48 o 
   0   1  25      454.60      444.89     10.94 o 
   1   1  25      808.39      765.25     16.16 o 
   2   1  25        5.21        2.98      2.66 o 
   3   1  25      157.16      186.20      8.60 o 
   4   1  25       90.84       79.23      6.74 o 
   5   1  25       45.94       56.49      6.84 o 
  -5   2  25       13.14       14.80      8.83 o 
  -4   2  25       16.18       30.54      6.13 o 
  -3   2  25       45.65       46.57      6.66 o 
  -2   2  25      441.69      417.97     11.64 o 
  -1   2  25        6.34        3.82      2.03 o 
   0   2  25       44.57       56.51      4.33 o 
   1   2  25        1.90        5.20      2.44 o 
   2   2  25       20.35       20.06      3.82 o 
   3   2  25        0.07       -0.85      2.59 o 
   4   2  25        6.52       10.56      4.02 o 
   5   2  25       12.27       13.10      4.64 o 
  -5   3  25       18.96       34.02     11.17 o 
  -4   3  25        6.70       19.48      8.83 o 
  -3   3  25        8.79       22.09      5.66 o 
  -2   3  25      804.60      815.70     21.63 o 
  -1   3  25        6.34        2.73      2.75 o 
   0   3  25       62.79       59.41      4.63 o 
   1   3  25       45.51       46.45      4.54 o 
   2   3  25       79.31       76.32      5.93 o 
   3   3  25        0.64       -0.28      2.90 o 
   4   3  25       21.11       24.18      4.98 o 
   5   3  25        1.25        2.30      4.20 o 
  -5   4  25       45.76       53.77     13.77 o 
  -4   4  25        0.95       -0.52      6.49 o 
  -3   4  25      165.96      151.94     12.21 o 
  -2   4  25       32.00       32.56      6.29 o 
  -1   4  25      370.68      400.49     16.27 o 
   0   4  25      244.02      230.05     11.53 o 
   1   4  25      137.26      138.69      8.22 o 
   2   4  25        2.94        2.23      2.85 o 
   3   4  25       64.79       73.70      6.52 o 
   4   4  25        0.06        2.01      3.64 o 
  -4   5  25        6.55        5.45      8.31 o 
  -3   5  25      274.19      297.80     15.80 o 
  -2   5  25        5.40        6.73      4.50 o 
  -1   5  25      252.74      247.88     13.69 o 
   0   5  25       13.17        8.70      4.86 o 
   1   5  25      135.59      139.59     10.75 o 
   2   5  25       40.77       36.66      7.25 o 
   3   5  25      124.74      129.23     20.65 o 
   4   5  25        0.02        1.38      5.42 o 
  -4   6  25        0.28        4.71      5.87 o 
  -3   6  25        0.03       -0.34      4.76 o 
  -2   6  25        0.34        4.07      4.87 o 
  -1   6  25      175.39      150.98     11.94 o 
   0   6  25        0.02       -0.62      4.31 o 
   1   6  25        4.40        5.35      4.31 o 
   2   6  25       88.16      107.45     10.95 o 
   3   6  25        5.84        5.97      5.69 o 
  -3   7  25       16.40       21.85     11.69 o 
  -2   7  25        6.28       12.64      6.05 o 
  -1   7  25       48.89       49.76      8.71 o 
   0   7  25       55.08       51.58      8.81 o 
   1   7  25        2.38        8.05      8.31 o 
   2   7  25       12.58        6.49      8.05 o 
  -1   8  25       54.90       68.83     15.07 o 
   0   8  25       98.61      101.05     17.14 o 
  -6   0  26      137.06      120.28     17.93 o 
  -4   0  26      336.04      304.10     21.05 o 
  -2   0  26      280.70      249.00     16.63 o 
   0   0  26       66.87       81.79      9.09 o 
   2   0  26      197.48      195.64     11.39 o 
   4   0  26        0.01       -0.78      4.22 o 
  -6   1  26        3.07        0.42      5.50 o 
  -5   1  26       42.15       34.70      7.54 o 
  -4   1  26        7.41        7.79      4.41 o 
  -3   1  26       59.03       66.31      9.35 o 
  -2   1  26       50.73       57.05      5.07 o 
  -1   1  26      193.28      191.99      6.71 o 
   0   1  26      694.48      678.25     14.62 o 
   1   1  26      103.23      127.43      6.44 o 
   2   1  26        1.08       -1.17      2.53 o 
   3   1  26        3.80        7.42      3.32 o 
   4   1  26        1.06        0.04      2.95 o 
   5   1  26       17.95       20.05      5.22 o 
  -5   2  26      108.43      114.56     16.37 o 
  -4   2  26        1.41       -1.30      3.67 o 
  -3   2  26      103.40       94.12      8.49 o 
  -2   2  26       36.42       33.99      4.40 o 
  -1   2  26      304.20      284.86      9.86 o 
   0   2  26        2.96        3.66      2.19 o 
   1   2  26       10.70       11.64      3.08 o 
   2   2  26        0.25        0.30      2.63 o 
   3   2  26       77.52       72.53      6.20 o 
   4   2  26        3.35        2.66      3.48 o 
   5   2  26        9.08       12.84      4.68 o 
  -5   3  26        0.03       -5.45      5.71 o 
  -4   3  26        8.04        5.45      6.49 o 
  -3   3  26      283.52      294.21     13.99 o 
  -2   3  26        4.78        9.65      4.86 o 
  -1   3  26       43.06       42.20      4.91 o 
   0   3  26        0.08       -0.97      1.99 o 
   1   3  26      423.19      424.49     11.14 o 
   2   3  26        7.66        3.47      2.87 o 
   3   3  26        9.03       10.41      3.63 o 
   4   3  26       35.06       38.41      5.69 o 
   5   3  26       46.50       57.91      7.14 o 
  -5   4  26        9.30       14.28      9.87 o 
  -4   4  26       21.19       20.78      9.87 o 
  -3   4  26      101.50       96.13      9.82 o 
  -2   4  26        7.35        8.65      4.68 o 
  -1   4  26      400.29      369.58     15.71 o 
   0   4  26      133.28      137.10      7.94 o 
   1   4  26      222.61      223.83     10.23 o 
   2   4  26       27.59       21.45      4.13 o 
   3   4  26        1.74       -0.22      3.14 o 
   4   4  26        7.46        3.90      4.00 o 
  -4   5  26      134.67      151.46     18.19 o 
  -3   5  26       17.12       15.93      6.29 o 
  -2   5  26       85.73       76.82      8.98 o 
  -1   5  26        0.72        6.70      4.68 o 
   0   5  26       97.79      103.21     10.10 o 
   1   5  26        2.77        4.74      4.31 o 
   2   5  26        3.28        1.69      4.29 o 
   3   5  26        1.24        2.64      4.86 o 
   4   5  26       20.70       29.33      8.32 o 
  -4   6  26        0.01       -1.43      5.51 o 
  -3   6  26        2.56        7.79      5.68 o 
  -2   6  26       66.23       68.24      9.45 o 
  -1   6  26        4.13        6.88      5.03 o 
   0   6  26        7.56       11.17      5.69 o 
   1   6  26        2.62        4.58      4.47 o 
   2   6  26        0.70        5.20      5.23 o 
   3   6  26       71.77       78.61     10.45 o 
  -3   7  26        1.47        6.11      5.80 o 
  -2   7  26       31.33       25.30      7.73 o 
  -1   7  26        3.23        2.08      5.13 o 
   0   7  26        1.54       -1.28      4.68 o 
   1   7  26       35.53       42.34     12.47 o 
   2   7  26        1.41        6.75      8.05 o 
  -5   0  27       93.14      109.10     15.59 o 
  -3   0  27       92.34      104.43     12.99 o 
  -1   0  27      826.22      890.15     19.94 o 
   1   0  27       30.11       31.28      5.50 o 
   3   0  27       28.43       34.98      6.95 o 
   5   0  27       20.68       19.36      7.61 o 
  -5   1  27       23.92       29.98     10.13 o 
  -4   1  27       12.01       16.80      5.42 o 
  -3   1  27       29.66       26.86      5.78 o 
  -2   1  27      428.36      430.63     11.93 o 
  -1   1  27      826.28      823.03     13.53 o 
   0   1  27      226.25      256.29      8.31 o 
   1   1  27      605.81      596.91     12.91 o 
   2   1  27      525.43      508.91     12.87 o 
   3   1  27       22.91       17.43      4.06 o 
   4   1  27        4.35        5.11      3.59 o 
   5   1  27       21.25       20.35      5.17 o 
  -5   2  27        3.68        0.26      6.23 o 
  -4   2  27        3.53        7.79      7.27 o 
  -3   2  27       39.68       40.29      6.24 o 
  -2   2  27       46.88       52.99      5.30 o 
  -1   2  27       85.23       87.61      6.26 o 
   0   2  27      177.98      179.34      7.17 o 
   1   2  27      377.70      381.10     10.59 o 
   2   2  27      692.24      695.19     15.12 o 
   3   2  27        3.92        3.02      3.04 o 
   4   2  27        4.34        3.64      3.46 o 
   5   2  27        0.40        1.73      3.91 o 
  -5   3  27        2.45        8.31      8.05 o 
  -4   3  27       51.97       28.31      9.87 o 
  -3   3  27      235.17      194.11     18.19 o 
  -2   3  27     1594.85     1559.48     30.73 o 
  -1   3  27       85.14       97.53      8.87 o 
   0   3  27      656.44      646.84     13.04 o 
   1   3  27        2.33        9.35      3.10 o 
   2   3  27        0.97        2.10      2.91 o 
   3   3  27        7.11        8.87      3.65 o 
   4   3  27       28.18       35.53      5.87 o 
  -5   4  27       19.02       21.04     11.17 o 
  -4   4  27       48.85       33.77     10.91 o 
  -3   4  27      132.88      135.71     11.09 o 
  -2   4  27        0.07        1.60      4.03 o 
  -1   4  27       15.85       26.55      6.24 o 
   0   4  27      319.12      323.59     11.61 o 
   1   4  27       11.71       13.65      4.09 o 
   2   4  27        0.62        1.52      2.91 o 
   3   4  27       29.88       26.76      4.82 o 
   4   4  27        2.22       -0.26      3.52 o 
  -4   5  27        0.01        4.16      7.01 o 
  -3   5  27        5.28        0.23      4.50 o 
  -2   5  27       18.90       13.81      5.95 o 
  -1   5  27      286.56      290.00     15.07 o 
   0   5  27        1.82        0.65      4.18 o 
   1   5  27      150.52      152.79     11.39 o 
   2   5  27       53.77       48.42      6.60 o 
   3   5  27       59.52       75.72      8.14 o 
   4   5  27        0.01        0.80      5.73 o 
  -3   6  27       11.18        8.70      5.87 o 
  -2   6  27       65.39       73.40      9.91 o 
  -1   6  27        2.11       -0.26      4.40 o 
   0   6  27        6.96       13.33      6.17 o 
   1   6  27        2.55        2.42      4.58 o 
   2   6  27       15.28       19.98      6.73 o 
   3   6  27        0.00        0.04      5.21 o 
  -2   7  27       97.40       91.90     11.27 o 
  -1   7  27        5.97        9.32      6.13 o 
   0   7  27        0.06        0.87      5.23 o 
   1   7  27       18.91       11.04      7.01 o 
   2   7  27       53.57       67.53     14.81 o 
  -4   0  28       26.05       26.23      8.83 o 
  -2   0  28        5.57        5.45      5.45 o 
   0   0  28     2242.85     2251.13     33.57 o 
   2   0  28      333.45      297.98     14.59 o 
   4   0  28       96.33       95.46     10.83 o 
  -5   1  28       95.77      106.75     15.59 o 
  -4   1  28       20.61       23.34      6.05 o 
  -3   1  28       62.22       55.15      7.92 o 
  -2   1  28       54.32       48.85      5.04 o 
  -1   1  28       60.21       63.75      5.69 o 
   0   1  28      500.97      500.98     11.52 o 
   1   1  28        0.72        2.10      2.46 o 
   2   1  28       47.19       47.16      5.06 o 
   3   1  28       30.98       36.25      5.17 o 
   4   1  28      120.49      105.03      7.89 o 
   5   1  28        8.29        3.91      4.17 o 
  -5   2  28        7.61       12.47      8.83 o 
  -4   2  28        0.29        2.08      6.49 o 
  -3   2  28       23.40       37.36      6.17 o 
  -2   2  28       33.35       38.75      4.89 o 
  -1   2  28      102.69       95.85      6.64 o 
   0   2  28       11.05       14.46      3.16 o 
   1   2  28        7.69       11.73      3.23 o 
   2   2  28        1.46        2.00      2.83 o 
   3   2  28        2.14       -1.76      2.72 o 
   4   2  28        0.18       -0.25      3.33 o 
   5   2  28       47.35       51.47      6.92 o 
  -5   3  28        0.79        4.67      8.05 o 
  -4   3  28       12.45       10.65      7.79 o 
  -3   3  28        2.93        9.61      6.75 o 
  -2   3  28      141.06      161.62     11.11 o 
  -1   3  28      392.20      381.82     15.80 o 
   0   3  28        0.00        1.15      2.24 o 
   1   3  28      416.99      395.24     11.19 o 
   2   3  28       13.60       14.34      3.78 o 
   3   3  28       47.42       57.91      6.14 o 
   4   3  28       30.27       23.18      5.25 o 
  -5   4  28        0.14       -0.26      7.79 o 
  -4   4  28       34.27       41.56     11.95 o 
  -3   4  28       32.77       35.24      7.17 o 
  -2   4  28       48.40       46.88      7.50 o 
  -1   4  28      414.28      394.62     16.72 o 
   0   4  28       14.86       17.27      5.69 o 
   1   4  28        0.40        3.45      3.25 o 
   2   4  28      127.62      135.66      8.99 o 
   3   4  28        0.60       -0.29      3.14 o 
   4   4  28       65.28       67.26      7.21 o 
  -4   5  28       46.37       57.66     14.03 o 
  -3   5  28        6.68       10.11      5.87 o 
  -2   5  28      179.92      173.26     12.58 o 
  -1   5  28       17.16       15.71      5.78 o 
   0   5  28       41.84       41.20      7.80 o 
   1   5  28        4.20        6.05      5.58 o 
   2   5  28        0.11        5.41      3.73 o 
   3   5  28        0.13        2.28      4.04 o 
  -3   6  28       20.78       29.74      7.95 o 
  -2   6  28        4.88        3.46      5.29 o 
  -1   6  28       39.91       24.42      7.16 o 
   0   6  28       77.92       78.53      9.82 o 
   1   6  28       23.89       26.87      6.89 o 
   2   6  28       11.28       11.05      6.21 o 
   3   6  28        1.40        2.53      5.87 o 
  -2   7  28        6.28       14.00      6.49 o 
  -1   7  28      158.26      151.95     13.21 o 
   0   7  28        7.47        3.78      5.84 o 
   1   7  28        0.07        0.30      4.68 o 
  -5   0  29        0.98        2.08      6.49 o 
  -3   0  29       66.28       63.90     10.91 o 
  -1   0  29      102.64       86.02      7.47 o 
   1   0  29      317.96      318.38     14.24 o 
   3   0  29       15.62       11.87      5.55 o 
   5   0  29       49.10       48.76      9.82 o 
  -5   1  29       13.42       19.64      6.84 o 
  -4   1  29       18.83       29.47      6.79 o 
  -3   1  29       98.73      105.16      9.43 o 
  -2   1  29      223.14      217.76     11.83 o 
  -1   1  29        7.00        4.24      2.40 o 
   0   1  29        3.61        8.64      2.70 o 
   1   1  29        9.52        9.08      3.29 o 
   2   1  29       17.10       17.26      3.88 o 
   3   1  29        3.71       -0.77      2.90 o 
   4   1  29       24.61       18.30      4.80 o 
   5   1  29        4.29        8.67      4.66 o 
  -5   2  29       35.23       37.92     11.95 o 
  -4   2  29       39.14       48.83     11.95 o 
  -3   2  29        7.98        9.63      4.62 o 
  -2   2  29        6.01        5.01      3.08 o 
  -1   2  29        7.92        7.41      3.25 o 
   0   2  29      781.15      786.12     14.70 o 
   1   2  29      232.01      210.91      8.44 o 
   2   2  29        8.13       11.70      3.71 o 
   3   2  29        0.21        0.08      2.97 o 
   4   2  29       28.68       33.05      5.64 o 
  -5   3  29        2.49       10.65      8.83 o 
  -4   3  29        3.12        1.82      6.75 o 
  -3   3  29       87.41       85.46     13.51 o 
  -2   3  29      191.48      167.00     11.37 o 
  -1   3  29       37.50       38.72      6.91 o 
   0   3  29       31.67       25.42      3.87 o 
   1   3  29       21.29       22.74      3.91 o 
   2   3  29        2.24        1.53      3.07 o 
   3   3  29       26.59       35.04      5.36 o 
   4   3  29       26.80       16.06      4.83 o 
  -4   4  29       15.50       20.78      9.61 o 
  -3   4  29      174.31      185.06     12.82 o 
  -2   4  29        0.23        2.59      4.58 o 
  -1   4  29        0.17        2.73      4.41 o 
   0   4  29        3.82        8.27      4.84 o 
   1   4  29        6.18        1.83      3.35 o 
   2   4  29        0.02       -2.35      2.77 o 
   3   4  29       10.80       17.78      4.70 o 
   4   4  29        9.26       12.41      4.82 o 
  -4   5  29        1.24        2.86      7.53 o 
  -3   5  29       30.29       34.85      7.58 o 
  -2   5  29       15.05       17.79      6.32 o 
  -1   5  29       32.89       31.49      7.16 o 
   0   5  29       16.62       16.10      6.06 o 
   1   5  29       13.73       19.45      6.24 o 
   2   5  29      119.98      122.27      9.30 o 
   3   5  29       14.64       21.62      5.90 o 
  -3   6  29       38.98       55.47      9.64 o 
  -2   6  29       27.36       33.38      7.99 o 
  -1   6  29       24.74       20.92      6.98 o 
   0   6  29       46.70       60.50      9.24 o 
   1   6  29       19.17       21.02      6.77 o 
   2   6  29       49.41       58.79      9.45 o 
  -2   7  29      123.61      134.69     13.13 o 
  -1   7  29       31.10       24.64      7.80 o 
   0   7  29        5.18        4.08      6.17 o 
   1   7  29        4.53        6.23      5.69 o 
  -4   0  30        1.25       -3.64      5.19 o 
  -2   0  30      166.97      154.34     14.81 o 
   0   0  30     2720.04     2704.28     38.40 o 
   2   0  30        0.06        1.84      3.76 o 
   4   0  30        1.34        0.90      5.13 o 
  -5   1  30        4.56        7.17      8.57 o 
  -4   1  30       53.05       41.28      7.52 o 
  -3   1  30       38.21       43.60      6.95 o 
  -2   1  30        5.53        5.71      4.22 o 
  -1   1  30        3.04        4.18      3.05 o 
   0   1  30      101.02       99.73      6.02 o 
   1   1  30       20.98       25.69      4.15 o 
   2   1  30      150.11      149.64      7.82 o 
   3   1  30        0.77        1.33      3.10 o 
   4   1  30       47.57       35.28      5.72 o 
  -5   2  30        3.90        2.86      7.01 o 
  -4   2  30        3.42       -2.34      6.23 o 
  -3   2  30       35.40       28.76      6.13 o 
  -2   2  30       32.84       42.39      5.34 o 
  -1   2  30      338.33      317.08     11.31 o 
   0   2  30      181.15      170.49      7.45 o 
   1   2  30        1.99        2.28      2.74 o 
   2   2  30       18.74       15.21      3.91 o 
   3   2  30        9.37       12.42      4.08 o 
   4   2  30        1.24        2.02      3.55 o 
  -5   3  30       16.17       16.36      9.35 o 
  -4   3  30        1.63        8.05      7.79 o 
  -3   3  30       44.55       29.09      9.87 o 
  -2   3  30        0.01       -1.13      4.03 o 
  -1   3  30      123.66      128.86     12.60 o 
   0   3  30       61.08       50.83      4.82 o 
   1   3  30       12.04       12.58      3.54 o 
   2   3  30      173.62      164.67      8.41 o 
   3   3  30       47.14       52.09      6.13 o 
   4   3  30       12.79       14.31      4.81 o 
  -4   4  30       13.89       16.62      9.61 o 
  -3   4  30      120.48      118.98     16.89 o 
  -2   4  30       35.46       39.80      7.53 o 
  -1   4  30       45.67       37.40      7.07 o 
   0   4  30      152.55      148.04     11.45 o 
   1   4  30      205.31      188.08     10.11 o 
   2   4  30        3.26        1.39      3.50 o 
   3   4  30        4.37        6.03      3.95 o 
   4   4  30       38.14       53.64      6.97 o 
  -4   5  30        1.76       -5.45      6.75 o 
  -3   5  30        0.78       -1.17      4.77 o 
  -2   5  30      190.26      178.86     13.04 o 
  -1   5  30        2.66       -3.91      4.10 o 
   0   5  30       55.93       58.44      8.76 o 
   1   5  30        2.97        4.50      4.73 o 
   2   5  30       90.53       96.47      8.68 o 
   3   5  30       14.03       16.14      5.50 o 
  -3   6  30       22.90       18.39      7.92 o 
  -2   6  30       51.64       37.55      8.42 o 
  -1   6  30        0.04        0.89      5.05 o 
   0   6  30       18.34       15.63      6.58 o 
   1   6  30        8.08       11.81      6.24 o 
   2   6  30        0.51        0.91      4.96 o 
  -1   7  30       26.91       17.34      6.97 o 
   0   7  30       31.60       36.91      8.79 o 
   1   7  30       48.65       62.67      9.91 o 
  -5   0  31      106.73       94.82     15.33 o 
  -3   0  31      565.92      542.45     27.82 o 
  -1   0  31      503.18      473.11     16.03 o 
   1   0  31       61.88       63.44      7.79 o 
   3   0  31       16.11       19.34      6.79 o 
  -5   1  31        3.17        1.78      4.80 o 
  -4   1  31       55.11       72.51      9.16 o 
  -3   1  31       36.71       29.74      6.47 o 
  -2   1  31        0.04        1.19      3.58 o 
  -1   1  31      139.41      131.37      7.69 o 
   0   1  31        1.59        5.73      2.89 o 
   1   1  31      193.52      187.49      8.30 o 
   2   1  31        5.60        6.93      3.32 o 
   3   1  31       34.90       27.41      5.03 o 
   4   1  31       12.70       12.12      4.59 o 
  -5   2  31        0.28        0.00      6.75 o 
  -4   2  31        7.89       14.80      8.83 o 
  -3   2  31       29.88       23.27      7.01 o 
  -2   2  31      258.83      233.72     10.00 o 
  -1   2  31       88.45       79.17      7.48 o 
   0   2  31      550.44      573.25     13.19 o 
   1   2  31       61.47       63.18      5.57 o 
   2   2  31        2.01        1.19      2.85 o 
   3   2  31       24.92       22.43      4.75 o 
   4   2  31       51.28       44.87      6.37 o 
  -4   3  31        0.74        3.64      6.23 o 
  -3   3  31       56.46       76.89     13.77 o 
  -2   3  31      309.02      278.79     14.57 o 
  -1   3  31       12.44       10.48      4.95 o 
   0   3  31       12.75        8.56      3.22 o 
   1   3  31        1.63        4.58      3.13 o 
   2   3  31       34.94       39.85      5.26 o 
   3   3  31        0.47       -0.31      3.23 o 
   4   3  31       24.83       24.16      5.59 o 
  -4   4  31       11.99       23.38     10.91 o 
  -3   4  31      180.81      164.98     18.45 o 
  -2   4  31      170.98      146.46     11.66 o 
  -1   4  31        4.70        9.27      5.10 o 
   0   4  31      189.08      169.78     12.31 o 
   1   4  31      110.99      100.71      8.19 o 
   2   4  31        6.83        6.51      4.13 o 
   3   4  31       66.00       71.20      7.11 o 
  -3   5  31       39.88       46.46      8.79 o 
  -2   5  31        2.90        0.91      4.77 o 
  -1   5  31       26.57       24.23      7.24 o 
   0   5  31       11.38       10.11      6.75 o 
   1   5  31       84.33      101.75      8.53 o 
   2   5  31        0.08        1.96      3.80 o 
   3   5  31        1.80        2.72      4.62 o 
  -3   6  31       12.25        9.79      6.58 o 
  -2   6  31       40.81       47.07      9.27 o 
  -1   6  31       33.14       31.16      7.87 o 
   0   6  31       10.98        5.58      5.51 o 
   1   6  31       13.16       16.32      6.77 o 
   2   6  31       14.67       15.71      6.80 o 
  -1   7  31       12.76       16.57      7.40 o 
   0   7  31        0.17        0.91      5.50 o 
  -4   0  32       16.23        7.79      6.75 o 
  -2   0  32       68.26       63.38     11.17 o 
   0   0  32       11.43       27.69      5.84 o 
   2   0  32      136.68      166.11     11.94 o 
   4   0  32        0.05        2.83      5.05 o 
  -5   1  32        7.46        7.45      5.95 o 
  -4   1  32       10.79       11.33      5.66 o 
  -3   1  32        2.84        2.81      4.40 o 
  -2   1  32        0.95        3.32      4.03 o 
  -1   1  32      513.68      478.47     15.94 o 
   0   1  32      429.38      416.90     11.42 o 
   1   1  32        0.20        1.57      2.66 o 
   2   1  32        0.56        0.30      2.85 o 
   3   1  32      163.33      131.59      8.43 o 
   4   1  32       27.07       25.54      5.30 o 
  -5   2  32       61.63       82.86     16.10 o 
  -4   2  32        3.07        5.71      7.01 o 
  -3   2  32       39.22       34.81     10.13 o 
  -2   2  32        1.38        2.15      3.90 o 
  -1   2  32      145.67      139.77      8.24 o 
   0   2  32      167.28      184.12      8.06 o 
   1   2  32        0.65       -0.83      2.44 o 
   2   2  32       41.46       45.30      5.51 o 
   3   2  32      270.65      245.79     10.84 o 
   4   2  32        1.34        4.60      3.96 o 
  -4   3  32        0.69        4.16      6.75 o 
  -3   3  32       41.99       43.38     11.43 o 
  -2   3  32      235.79      227.31     13.24 o 
  -1   3  32      466.46      479.28     18.89 o 
   0   3  32       10.36        6.05      5.84 o 
   1   3  32      270.20      266.09     10.15 o 
   2   3  32       26.74       14.64      4.21 o 
   3   3  32       51.89       45.79      6.17 o 
   4   3  32       13.78       16.01      5.16 o 
  -4   4  32        3.88        5.97      8.31 o 
  -3   4  32       17.83       33.25     11.43 o 
  -2   4  32      202.53      218.13     14.22 o 
  -1   4  32       64.64       60.68      8.69 o 
   0   4  32        0.79       -1.39      4.21 o 
   1   4  32        0.29        0.62      3.42 o 
   2   4  32      121.40      117.51      9.40 o 
   3   4  32       30.11       32.45      6.55 o 
  -3   5  32        5.47        2.00      6.23 o 
  -2   5  32       19.91       16.30      6.50 o 
  -1   5  32        0.44       -1.17      4.41 o 
   0   5  32       45.88       50.13      8.82 o 
   1   5  32        8.67       12.33      4.67 o 
   2   5  32        3.59        6.87      4.44 o 
   3   5  32        0.96       -1.12      4.03 o 
  -2   6  32       47.21       39.03      8.81 o 
  -1   6  32       34.50       34.96      8.32 o 
   0   6  32       47.40       51.44      9.35 o 
   1   6  32       27.08       26.32      7.62 o 
   2   6  32       49.96       52.20      9.36 o 
  -5   0  33        1.10        3.12      7.79 o 
  -3   0  33      101.52       98.45     13.77 o 
  -1   0  33       61.11       60.99      9.22 o 
   1   0  33      358.71      411.16     17.15 o 
   3   0  33       13.48       15.19      6.24 o 
  -5   1  33       44.68       54.81     14.03 o 
  -4   1  33       49.15       52.64      8.50 o 
  -3   1  33        0.40        4.70      3.99 o 
  -2   1  33       28.50       23.43      5.80 o 
  -1   1  33      252.89      242.80     10.52 o 
   0   1  33       14.27       20.54      3.87 o 
   1   1  33        1.53        2.96      2.92 o 
   2   1  33        0.27        1.19      3.00 o 
   3   1  33        8.24        6.86      3.96 o 
   4   1  33       23.82       24.93      5.64 o 
  -4   2  33       26.99       38.18     11.43 o 
  -3   2  33        0.40        1.04      5.97 o 
  -2   2  33       40.74       63.77     11.69 o 
  -1   2  33      116.64      130.36      8.29 o 
   0   2  33        0.39        1.24      2.64 o 
   1   2  33        0.19        3.08      2.87 o 
   2   2  33       62.27       84.32      6.95 o 
   3   2  33        6.61        2.37      3.61 o 
   4   2  33        4.59        7.81      4.49 o 
  -4   3  33        2.04       -0.52      6.75 o 
  -3   3  33        0.15       -1.30      5.71 o 
  -2   3  33        0.55        1.44      4.31 o 
  -1   3  33      228.07      252.02     14.48 o 
   0   3  33      138.39      133.65     10.92 o 
   1   3  33        7.42        6.42      3.48 o 
   2   3  33        1.07       -1.14      3.04 o 
   3   3  33        0.02        1.36      3.80 o 
  -4   4  33        6.40       -6.75      6.75 o 
  -3   4  33      124.05      116.12     17.15 o 
  -2   4  33      122.34      117.88     11.29 o 
  -1   4  33        0.50        4.69      5.05 o 
   0   4  33      164.26      148.09     12.02 o 
   1   4  33        9.44        8.70      4.18 o 
   2   4  33        1.61        8.23      4.47 o 
   3   4  33        9.32        8.66      4.78 o 
  -3   5  33        1.44       -0.52      7.01 o 
  -2   5  33        0.07       -0.79      5.05 o 
  -1   5  33       69.12       88.35     10.53 o 
   0   5  33       10.06        5.16      5.47 o 
   1   5  33       14.53       17.78      6.89 o 
   2   5  33        1.81       -0.75      4.58 o 
  -2   6  33        6.95       11.95      6.89 o 
  -1   6  33        4.67        8.31      6.24 o 
   0   6  33        0.22        0.66      5.21 o 
   1   6  33       52.17       57.81      9.65 o 
  -4   0  34        3.05        9.61      7.53 o 
  -2   0  34       54.58       69.87     12.21 o 
   0   0  34       27.21       28.50      6.06 o 
   2   0  34        1.87        1.63      4.66 o 
   4   0  34       10.53        1.11      5.78 o 
  -4   1  34        7.11        3.53      5.05 o 
  -3   1  34        4.07       -1.09      3.84 o 
  -2   1  34       99.16       94.92      9.55 o 
  -1   1  34      382.44      390.00     13.29 o 
   0   1  34        1.14        3.36      2.81 o 
   1   1  34       40.21       47.88      5.45 o 
   2   1  34       94.27       96.21      7.28 o 
   3   1  34        7.98        3.68      3.85 o 
   4   1  34        1.17        2.44      4.10 o 
  -4   2  34       11.90       30.39     11.17 o 
  -3   2  34      104.86      123.13     16.63 o 
  -2   2  34      149.20      172.12     11.72 o 
  -1   2  34        0.62        1.39      3.32 o 
   0   2  34        6.30        5.45      3.19 o 
   1   2  34      256.44      275.84     12.53 o 
   2   2  34        0.24       -1.44      2.95 o 
   3   2  34       74.97       59.47      6.74 o 
  -4   3  34        0.39        2.60      7.01 o 
  -3   3  34        1.55        3.90      6.49 o 
  -2   3  34       38.88       58.08      8.61 o 
  -1   3  34      445.20      450.20     18.83 o 
   0   3  34       21.07       14.58      5.84 o 
   1   3  34        1.59       -0.33      2.92 o 
   2   3  34        0.31        2.45      3.46 o 
   3   3  34       30.88       36.79      5.98 o 
  -3   4  34       15.94       17.40     10.13 o 
  -2   4  34      100.24      110.32     11.39 o 
  -1   4  34       26.07       32.39      7.92 o 
   0   4  34        8.34        6.32      5.36 o 
   1   4  34        0.03        1.66      3.58 o 
   2   4  34       21.14       23.22      5.88 o 
   3   4  34        0.60        2.12      4.31 o 
  -3   5  34        1.16        5.45      8.57 o 
  -2   5  34      101.02      119.00     12.11 o 
  -1   5  34        6.05        7.31      6.13 o 
   0   5  34        1.24        0.69      4.95 o 
   1   5  34       17.31        9.08      5.97 o 
   2   5  34       32.59       36.24      6.94 o 
  -1   6  34       16.77       24.12      8.16 o 
   0   6  34       31.19       38.50      9.87 o 
   1   6  34        6.69        1.55      5.23 o 
  -3   0  35        7.26       13.51      8.05 o 
  -1   0  35       14.93       12.73      8.05 o 
   1   0  35       65.60       59.58      8.17 o 
   3   0  35        7.89        3.83      5.04 o 
  -4   1  35       90.01       84.40     10.32 o 
  -3   1  35      109.43      119.04     11.10 o 
  -2   1  35       21.90       21.25      6.05 o 
  -1   1  35       78.41       83.70      7.29 o 
   0   1  35        0.40        0.59      2.72 o 
   1   1  35       41.71       46.34      5.41 o 
   2   1  35       14.42       19.41      4.61 o 
   3   1  35       61.99       57.79      6.73 o 
  -4   2  35        1.97       -2.60      6.75 o 
  -3   2  35       26.76       16.88      8.83 o 
  -2   2  35       58.65       47.56      7.87 o 
  -1   2  35      160.05      183.65      9.88 o 
   0   2  35       31.40       25.23      5.09 o 
   1   2  35        0.06        2.06      3.07 o 
   2   2  35       25.27       21.03      4.72 o 
   3   2  35        2.39        1.12      3.48 o 
  -4   3  35        0.78        0.00      7.27 o 
  -3   3  35       26.27       23.64     10.39 o 
  -2   3  35        3.09        6.49      6.75 o 
  -1   3  35        8.01        7.54      5.05 o 
   0   3  35        0.11       -2.59      4.31 o 
   1   3  35       20.32       15.47      4.17 o 
   2   3  35       78.74       85.72      7.39 o 
   3   3  35       26.65       27.37      5.70 o 
  -3   4  35        0.25        3.12      7.53 o 
  -2   4  35       46.70       63.10      9.45 o 
  -1   4  35        0.89        1.32      5.97 o 
   0   4  35        9.01        6.23      5.84 o 
   1   4  35       21.88       15.07      5.10 o 
   2   4  35        0.65       -0.12      3.93 o 
  -2   5  35       51.37       42.19      8.81 o 
  -1   5  35       18.48       23.31      7.42 o 
   0   5  35       11.68        9.75      6.29 o 
   1   5  35        6.82        6.75      5.69 o 
   2   5  35        1.58       -0.89      4.14 o 
  -1   6  35        6.23        1.48      6.10 o 
   0   6  35       17.65       20.64      8.17 o 
  -4   0  36       47.10       42.86     11.95 o 
  -2   0  36      189.96      180.58     17.41 o 
   0   0  36       11.20        5.84      4.59 o 
   2   0  36       35.41       40.06      8.17 o 
  -4   1  36       39.34       38.54      8.16 o 
  -3   1  36       95.90      121.11     11.20 o 
  -2   1  36        8.74        8.30      4.76 o 
  -1   1  36        8.27        9.80      3.92 o 
   0   1  36       55.39       59.89      5.68 o 
   1   1  36        8.88       14.23      4.04 o 
   2   1  36      108.76      112.57      8.12 o 
   3   1  36        0.14        3.99      3.94 o 
  -4   2  36        0.01        5.71      8.05 o 
  -3   2  36       43.58       44.16     11.95 o 
  -2   2  36        0.75        1.12      4.40 o 
  -1   2  36      195.67      212.09     10.74 o 
   0   2  36       23.15       19.43      4.94 o 
   1   2  36        1.09       -0.86      2.95 o 
   2   2  36        4.14        1.89      3.36 o 
   3   2  36       32.89       35.59      5.99 o 
  -3   3  36       68.60       74.29     14.29 o 
  -2   3  36        0.29       -1.56      5.97 o 
  -1   3  36      175.63      151.66     12.19 o 
   0   3  36        8.95        6.65      8.31 o 
   1   3  36       95.11      102.71      8.80 o 
   2   3  36       11.89       17.72      4.68 o 
   3   3  36       17.13       16.43      5.25 o 
  -3   4  36        0.16       -2.86      6.75 o 
  -2   4  36      338.65      342.48     18.17 o 
  -1   4  36        0.24        7.89      5.77 o 
   0   4  36       39.03       37.74      8.23 o 
   1   4  36        1.77        2.18      5.03 o 
   2   4  36       16.41       12.11      5.15 o 
  -2   5  36       62.55       65.35     10.16 o 
  -1   5  36       31.64       27.02      7.80 o 
   0   5  36       28.38       30.09      8.07 o 
   1   5  36        8.24       10.65      6.24 o 
  -3   0  37       10.70       19.74      8.83 o 
  -1   0  37        5.12        7.01      6.23 o 
   1   0  37      229.24      222.87     14.13 o 
   3   0  37       96.77       87.76     11.32 o 
  -4   1  37       57.45       59.31      9.32 o 
  -3   1  37       65.92       69.88      9.36 o 
  -2   1  37       10.92        9.67      5.32 o 
  -1   1  37       81.19       79.91     21.56 o 
   0   1  37       79.24       83.82      6.48 o 
   1   1  37      179.69      170.97      8.89 o 
   2   1  37        0.19       -0.18      3.26 o 
   3   1  37       16.93       13.26      4.94 o 
  -4   2  37        2.60       11.17      8.83 o 
  -3   2  37        6.02        4.93      7.01 o 
  -2   2  37       60.91       54.03     12.47 o 
  -1   2  37       21.36       26.47      5.35 o 
   0   2  37        1.41        4.26      3.79 o 
   1   2  37        2.79        2.07      3.36 o 
   2   2  37       15.90       12.49      4.31 o 
   3   2  37        7.98        6.97      4.21 o 
  -3   3  37        0.18       -1.04      6.75 o 
  -2   3  37      132.37      144.44     17.67 o 
  -1   3  37       88.26      108.41     10.93 o 
   0   3  37      122.32      123.64     11.82 o 
   1   3  37        9.24        6.49      4.58 o 
   2   3  37       45.39       56.58      6.73 o 
  -3   4  37       22.73       22.86     11.43 o 
  -2   4  37        2.82        8.76      6.32 o 
  -1   4  37      130.87      135.41     13.90 o 
   0   4  37        2.48       -0.95      4.87 o 
   1   4  37       10.35       12.21      6.24 o 
   2   4  37        0.08        0.44      4.42 o 
  -2   5  37       21.12       11.92      6.70 o 
  -1   5  37        8.06        3.25      5.80 o 
   0   5  37        1.58        2.97      5.80 o 
   1   5  37        0.86        0.55      5.21 o 
  -4   0  38       48.37       25.71     10.91 o 
  -2   0  38       36.66       30.65     10.39 o 
   0   0  38       24.60       24.46      6.33 o 
   2   0  38      111.54      109.50     11.94 o 
  -4   1  38       73.09       71.69     15.07 o 
  -3   1  38       57.19       66.76      9.61 o 
  -2   1  38       45.35       60.23     10.65 o 
  -1   1  38        1.24       -3.05      3.92 o 
   0   1  38       49.76       54.97      6.79 o 
   1   1  38        5.38        4.52      3.49 o 
   2   1  38       13.97        9.80      4.29 o 
   3   1  38        5.63        7.67      4.50 o 
  -3   2  38       47.74       57.92     13.51 o 
  -2   2  38        3.46        9.35      7.53 o 
  -1   2  38        5.12        3.77      3.99 o 
   0   2  38        0.34       -0.07      3.48 o 
   1   2  38       40.10       45.60      5.90 o 
   2   2  38       30.66       26.65      5.53 o 
  -3   3  38       30.14       27.79     10.91 o 
  -2   3  38       48.35       44.94     11.95 o 
  -1   3  38       17.40       16.58      6.42 o 
   0   3  38       27.36       23.06      7.24 o 
   1   3  38        8.38        5.15      4.08 o 
   2   3  38        9.69       -0.24      3.55 o 
  -2   4  38      196.95      217.46     22.86 o 
  -1   4  38        0.72        1.64      5.78 o 
   0   4  38       11.99        8.56      6.32 o 
   1   4  38       19.36       21.82      7.35 o 
  -1   5  38       14.02       12.23      6.95 o 
   0   5  38       12.98        2.11      6.24 o 
  -3   0  39        0.18       -4.67      5.19 o 
  -1   0  39       15.39       27.53      9.87 o 
   1   0  39       91.98       91.36     10.37 o 
  -3   1  39        0.31        3.60      5.32 o 
  -2   1  39       14.09       14.68      6.10 o 
  -1   1  39       10.59       16.12      5.97 o 
   0   1  39       10.66       12.86      4.73 o 
   1   1  39        0.40        3.12      3.66 o 
   2   1  39        6.42        8.38      4.42 o 
  -3   2  39        4.54        8.05      8.31 o 
  -2   2  39       10.09       15.58      9.35 o 
  -1   2  39        8.24        4.40      5.03 o 
   0   2  39        0.82        0.65      3.73 o 
   1   2  39       32.18       23.71      4.93 o 
   2   2  39      164.10      182.20     10.20 o 
  -3   3  39        0.06        1.56      7.27 o 
  -2   3  39       53.59       57.14     13.25 o 
  -1   3  39       74.63       90.41     10.92 o 
   0   3  39      107.76      104.77     11.53 o 
   1   3  39        1.62        0.23      4.66 o 
   2   3  39        3.78        5.39      4.24 o 
  -2   4  39        5.99       15.58     10.65 o 
  -1   4  39       95.83       87.53     11.30 o 
   0   4  39        1.31        0.59      5.68 o 
   1   4  39       11.66       16.74      6.86 o 
  -2   0  40        2.60       -3.12      5.71 o 
   0   0  40       54.99       67.51      8.99 o 
   2   0  40       11.01       16.39      7.21 o 
  -3   1  40       36.11       35.29      8.02 o 
  -2   1  40        6.29        3.90      5.13 o 
  -1   1  40        7.26        5.68      5.42 o 
   0   1  40        0.84        1.54      3.95 o 
   1   1  40        2.20        3.49      3.59 o 
   2   1  40       53.91       64.64      7.19 o 
  -3   2  40       13.92       13.77      9.61 o 
  -2   2  40       20.06       24.41     10.91 o 
  -1   2  40       21.65       11.95      8.57 o 
   0   2  40        3.33        3.44      5.13 o 
   1   2  40       78.23       87.16      7.58 o 
   2   2  40        0.13        1.81      4.15 o 
  -2   3  40      136.90      118.72     17.93 o 
  -1   3  40        3.45        4.51      5.49 o 
   0   3  40       40.01       43.80      8.98 o 
   1   3  40        0.37        0.90      4.68 o 
  -1   4  40       60.37       58.86     10.01 o 
   0   4  40        0.46        1.94      5.95 o 
  -3   0  41       33.94       34.29     11.43 o 
  -1   0  41       71.77       64.16     12.99 o 
   1   0  41        0.49       -1.33      4.80 o 
  -3   1  41        2.39        3.64      5.51 o 
  -2   1  41       33.13       40.87      8.21 o 
  -1   1  41        6.17        5.30      5.60 o 
   0   1  41       67.65       64.03      9.52 o 
   1   1  41       45.60       46.28      6.22 o 
   2   1  41       12.43       12.50      4.80 o 
  -2   2  41       57.73       65.20     14.29 o 
  -1   2  41       17.30       10.91      9.09 o 
   0   2  41      105.12      119.12     10.01 o 
   1   2  41       17.93       21.04      5.09 o 
  -2   3  41       63.30       79.48     15.84 o 
  -1   3  41        9.41       10.91      5.99 o 
   0   3  41       56.42       48.56      9.21 o 
   1   3  41        1.00        7.48      5.80 o 
  -2   0  42       41.87       51.69     12.99 o 
   0   0  42        6.55        9.61      8.83 o 
  -2   1  42        8.76       11.92      6.24 o 
  -1   1  42        0.11        0.78      7.01 o 
   0   1  42        0.48       -4.53      3.50 o 
   1   1  42       63.43       71.01      7.19 o 
  -2   2  42       23.35       29.87     11.69 o 
  -1   2  42       29.37       29.87     11.69 o 
   0   2  42       14.38       21.23      6.01 o 
   1   2  42       12.06        9.88      5.48 o 
  -1   3  42       25.09       32.73     11.69 o 
   0   3  42        5.19       -0.78      5.69 o 
  -1   0  43       31.33       41.30     12.21 o 
   1   0  43       12.44       21.77      7.54 o 
  -2   1  43        7.52        8.57      6.06 o 
  -1   1  43        8.68        7.80      5.84 o 
   0   1  43       11.14       19.38      5.62 o 
   1   1  43       33.66       39.87      6.17 o 
  -1   2  43       59.41       42.60     12.73 o 
   0   2  43        2.51        1.49      5.87 o 
   0   0  44        1.40       -4.93      6.23 o 
  -1   1  44        0.58       -0.10      4.76 o 
   0   1  44       17.85       17.66      7.35 o 
                                                 
